# Supplementary material for: Post-translational modifications are enriched within protein functional groups important to bacterial adaptation within a deep-sea hydrothermal vent environment
Source: Microbiome. 2016 Sep 6;4(1):49. doi: 10.1186/s40168-016-0194-x (PMC5012046; doi:10.1186/s40168-016-0194-x)
Supplement: Additional file 2: — List of PTMs. (XLSX 696 kb) [file 40168_2016_194_MOESM2_ESM.xlsx]

## Sheet: PTM-1
prot_acc	prot_sequences	pep_delta	pep_seq	pep_var_mod
H6XO12Y01DQIAA_1_742_-	4	-0.0008	CVEANYR	Acetyl (N-term)
H6XO12Y01DQIAA_1_742_-	4	0.0002	CVEANYR	Acetyl (N-term)
H6XO12Y01BII06_127_565_+	5	0.0063	ELAVQSSNSTNSSSDR	Acetyl (N-term)
H6XO12Y01A42Q5_134_634_-	5	-0.001	VSIQNSGELGNMK	Acetyl (N-term)
H6XO12Y01ED2QF_1_534_+	3	0.0025	NVSDPQIGADR	Acetyl (N-term)
H6XO12Y01BTOCL_1_546_-	6	0.0053	DASRAADAIR	Acetyl (N-term)
H6XO12Y02HGPR2_1_533_+	5	0.002	LTSIAIPR	Acetyl (N-term)
H6XO12Y02IN1NJ_1_825_+	3	-0.005	QGCVRRWR	Acetyl (N-term)
H6XO12Y01ALYFZ_1_430_-	4	-0.003	EGREGGNSPKSSLR	Acetyl (N-term)
H6XO12Y01B2746_494_786_-	2	-0.0014	IRTSESGDEAR	Acetyl (N-term)
H6XO12Y01B2746_494_786_-	2	-0.0012	IRTSESGDEAR	Acetyl (N-term)
H6XO12Y01B2746_494_786_-	2	-0.0011	IRTSESGDEAR	Acetyl (N-term)
H6XO12Y01B2746_494_786_-	2	0.0002	IRTSESGDEAR	Acetyl (N-term)
H6XO12Y02IFNTS_1_629_-	2	-0.0007	GSELLIR	Acetyl (N-term)
H6XO12Y02IFNTS_1_629_-	2	0.0021	GSELLIR	Acetyl (N-term)
H6XO12Y01DEBWK_166_536_+	6	0.001	SDLNKR	Acetyl (N-term)
H6XO12Y01C34A5_1_696_-	2	0	ESLYQTQLR	Acetyl (N-term)
H6XO12Y01C34A5_1_696_-	2	0.0001	ESLYQTQLR	Acetyl (N-term)
H6XO12Y01C34A5_1_696_-	2	0.0019	ESLYQTQLR	Acetyl (N-term)
H6XO12Y01C34A5_1_696_-	2	0.0039	ESLYQTQLR	Acetyl (N-term)
H6XO12Y01C34A5_1_696_-	2	0.0055	ESLYQTQLR	Acetyl (N-term)
H6XO12Y01CJV39_1_252_+	2	0.0016	VPDVTGLTETVTR	Acetyl (N-term)
H6XO12Y01AP4AU_1_651_+	2	-0.0062	VGSADVQRDVR	Acetyl (N-term)
H6XO12Y01AP4AU_1_651_+	2	0.0005	VGSADVQRDVR	Acetyl (N-term)
H6XO12Y01AP4AU_1_651_+	2	0.0027	VGSADVQRDVR	Acetyl (N-term)
H6XO12Y01AP4AU_1_651_+	2	0.005	VGSADVQRDVR	Acetyl (N-term)
H6XO12Y01AP4AU_1_651_+	2	0.0055	VGSADVQRDVR	Acetyl (N-term)
H6XO12Y01B50WL_1_544_+	2	0.0053	GTVNENKQR	Acetyl (N-term)
H6XO12Y01B50WL_1_544_+	2	-0.0062	RGTVNENKQR	Acetyl (N-term)
H6XO12Y01B50WL_1_544_+	2	-0.0057	RGTVNENKQR	Acetyl (N-term)
H6XO12Y01B50WL_1_544_+	2	-0.0039	RGTVNENKQR	Acetyl (N-term)
H6XO12Y01B50WL_1_544_+	2	-0.0034	RGTVNENKQR	Acetyl (N-term)
H6XO12Y01B50WL_1_544_+	2	-0.0013	RGTVNENKQR	Acetyl (N-term)
H6XO12Y01B50WL_1_544_+	2	0.0005	RGTVNENKQR	Acetyl (N-term)
H6XO12Y01ALUMO_1_432_-	2	0.0029	VTADTEQLER	Acetyl (N-term)
H6XO12Y01ALUMO_1_432_-	2	0.0038	VTADTEQLER	Acetyl (N-term)
H6XO12Y02FRR1X_1_714_-	2	-0.0001	ITSRIR	Acetyl (N-term)
H6XO12Y01ENS32_1_345_+	2	0	SLSLSLPR	Acetyl (N-term)
H6XO12Y01ENS32_1_345_+	2	0.0011	SLSLSLPR	Acetyl (N-term)
H6XO12Y01ENS32_1_345_+	2	0.0015	SLSLSLPR	Acetyl (N-term)
H6XO12Y01ENS32_1_345_+	2	0.0027	SLSLSLPR	Acetyl (N-term)
H6XO12Y01ENS32_1_345_+	2	0.0031	SLSLSLPR	Acetyl (N-term)
H6XO12Y02I78CL_1_489_-	2	-0.0018	RVEIELSAQGK	Acetyl (N-term)
H6F2VRE02G3GM2_1_467_-	3	0.0013	IELSPSPK	Acetyl (N-term)
H6XO12Y02IJGW1_1_836_+	3	-0.004	SIDGAVIEFRR	Acetyl (N-term)
H6XO12Y01CQTRV_1_655_+	2	-0.0006	GSLPFR	Acetyl (N-term)
H6XO12Y01CQTRV_1_655_+	2	-0.0004	GSLPFR	Acetyl (N-term)
H6XO12Y01CQTRV_1_655_+	2	0.0001	GSLPFR	Acetyl (N-term)
H6XO12Y01CQTRV_1_655_+	2	0.0003	GSLPFR	Acetyl (N-term)
H6XO12Y01EXM5Q_1_676_+	2	0.0008	SLETRLR	Acetyl (N-term)
H6XO12Y01DZCX2_1_471_-	2	-0.0008	SILIGDR	Acetyl (N-term)
H6XO12Y01DZCX2_1_471_-	2	-0.0006	SILIGDR	Acetyl (N-term)
H6XO12Y01DZCX2_1_471_-	2	0	SILIGDR	Acetyl (N-term)
H6XO12Y01DZCX2_1_471_-	2	0.0009	SILIGDR	Acetyl (N-term)
H6XO12Y01DZCX2_1_471_-	2	0.002	SILIGDR	Acetyl (N-term)
H6XO12Y01BSK59_1_73_-	2	0.0005	LSSTVLGFESGR	Acetyl (N-term)
H6XO12Y01CY5YD_1_622_-	5	-0.0061	MPKVTAGAMPFVDVDASK	Acetyl (K); Acetyl (N-term)
H6XO12Y01CY5YD_1_622_-	5	-0.0008	MPKVTAGAMPFVDVDASK	Acetyl (K); Acetyl (N-term)
H6XO12Y01BYDFR_1_623_-	4	0.0002	TAIILDTFLNQK	Acetyl (K); Acetyl (N-term)
H6XO12Y01BYDFR_1_623_-	4	0.0016	TAIILDTFLNQK	Acetyl (K); Acetyl (N-term)
H6XO12Y01B3E25_1_535_-	2	-0.0019	EVMLDDIKRR	Acetyl (K); Acetyl (N-term)
H6XO12Y01B3E25_1_535_-	2	0.0004	EVMLDDIKRR	Acetyl (K); Acetyl (N-term)
H6XO12Y01AN147_1_482_+	2	-0.0064	FSYGISEKQLR	Acetyl (K); Acetyl (N-term)
H6XO12Y01AN147_1_482_+	2	-0.0022	FSYGISEKQLR	Acetyl (K); Acetyl (N-term)
H6F2VRE02H0Y02_1_362_-	2	0.0072	NVTISVSGHSSVIIK	Acetyl (K); Acetyl (N-term)
H6F2VRE02H0Y02_1_362_-	2	0.0074	NVTISVSGHSSVIIK	Acetyl (K); Acetyl (N-term)
H6XO12Y01AQ6R5_1_573_+	3	0.0033	ALVFKFGEIR	Acetyl (K); Acetyl (N-term)
H6XO12Y01BY6SJ_1_845_-	2	0.0032	SISVTKR	Acetyl (K); Acetyl (N-term)
H6XO12Y02IJ1LY_1_558_+	2	-0.003	SGVFYTVDEREK	Acetyl (K); Acetyl (N-term)
H6XO12Y02JPLYF_1_789_-	2	0.0057	VEGTQSRGQAAK	Acetyl (K); Acetyl (N-term)
H6XO12Y01ATDUW_245_896_+	3	-0.0044	YRNTKPPFDVR	Acetyl (K); Acetyl (N-term)
H6XO12Y01BSK59_1_73_-	2	0.0011	LSSTVLGRESGRK	Acetyl (K); Acetyl (N-term)
H6XO12Y01CY5YD_1_622_-	5	-0.0048	IEATLKAIDK	Acetyl (K)
H6XO12Y01CY5YD_1_622_-	5	0	IEATLKAIDK	Acetyl (K)
H6XO12Y01CY5YD_1_622_-	5	0.0001	IEATLKAIDK	Acetyl (K)
H6XO12Y01CY5YD_1_622_-	5	0.001	IEATLKAIDK	Acetyl (K)
H6XO12Y02ISH9K_1_407_-	3	0.0002	VIDLIEPYSKGGK	Acetyl (K)
H6XO12Y02ISH9K_1_407_-	3	0.0016	VIDLIEPYSKGGK	Acetyl (K)
H6XO12Y01BTOCL_1_546_-	6	-0.0065	KLYESVKNER	Acetyl (K)
H6XO12Y01EDQ8N_1_558_-	3	-0.0037	ISLSFHIK	Acetyl (K)
H6XO12Y01EJ63Z_1_715_-	3	0.0056	QAEEIIGGYEMSK	Acetyl (K)
H6XO12Y01EJ63Z_1_715_-	3	0.0062	QAEEIIGGYEMSK	Acetyl (K)
H6XO12Y01BL23Y_1_696_-	3	0.0002	VIDLIEPYSKGGK	Acetyl (K)
H6XO12Y01BL23Y_1_696_-	3	0.0016	VIDLIEPYSKGGK	Acetyl (K)
H6XO12Y01CRFL1_1_376_-	4	0.0058	AQIEDTSSDYDKEK	Acetyl (K)
H6XO12Y01D7IDX_237_733_+	2	-0.0028	SIAIMVAK	Acetyl (K)
H6XO12Y01EBJPB_1_514_+	2	-0.0046	GARLVEMLK	Acetyl (K)
H6XO12Y01A2OVJ_1_621_-	2	0.0035	LAIKYESR	Acetyl (K)
H6XO12Y01DG6IN_1_504_+	2	0.0046	LELAGSFRRGK	Acetyl (K)
H6XO12Y01CXELI_1_516_+	7	0.0016	NGGNKAEGIR	Acetyl (K)
H6XO12Y01CXELI_1_516_+	7	0.0042	NGGNKAEGIR	Acetyl (K)
H6XO12Y01CXELI_1_516_+	7	0.0047	NGGNKQEGIR	Acetyl (K)
H6XO12Y01CXELI_1_516_+	7	0.0049	KNGGNKVEGIR	Acetyl (K)
H6XO12Y01CXELI_1_516_+	7	-0.0015	KNGGNKDEGIR	Acetyl (K)
H6XO12Y01CXELI_1_516_+	7	0.0046	KNGGNKDEGIR	Acetyl (K)
H6XO12Y01CXELI_1_516_+	7	-0.0062	KNGGNKEEGIR	Acetyl (K)
H6XO12Y01CXELI_1_516_+	7	0.0006	KNGGNKEEGIR	Acetyl (K)
H6XO12Y01CXELI_1_516_+	7	0.0028	KNGGNKEEGIR	Acetyl (K)
H6XO12Y01CXELI_1_516_+	7	0.0051	KNGGNKEEGIR	Acetyl (K)
H6XO12Y01DEBWK_166_536_+	6	-0.0021	KDDLNKR	Acetyl (K)
H6XO12Y01DEBWK_166_536_+	6	-0.0012	KDDLNKR	Acetyl (K)
H6XO12Y01DEBWK_166_536_+	6	-0.0019	KDIRALMSDSK	Acetyl (K)
H6XO12Y01EJKNY_1_567_+	2	-0.0051	KAEKIELEK	Acetyl (K)
H6XO12Y01EJKNY_1_567_+	2	-0.004	KAEKIELEK	Acetyl (K)
H6XO12Y01EJKNY_1_567_+	2	-0.0024	KAEKIELEK	Acetyl (K)
H6XO12Y01EJKNY_1_567_+	2	-0.0023	KAEKIELEK	Acetyl (K)
H6XO12Y01EJKNY_1_567_+	2	0.0014	KAEKIELEK	Acetyl (K)
H6XO12Y01CYMFU_1_673_+	2	-0.0005	SLGVKSAK	Acetyl (K)
H6XO12Y01CYMFU_1_673_+	2	-0.0001	SLGVKSAK	Acetyl (K)
H6XO12Y01CYMFU_1_673_+	2	0	SLGVKSAK	Acetyl (K)
H6XO12Y01CYMFU_1_673_+	2	0.0006	SLGVKSAK	Acetyl (K)
H6XO12Y01CYMFU_1_673_+	2	0.0008	SLGVKSAK	Acetyl (K)
H6XO12Y01CYMFU_1_673_+	2	0.001	SLGVKSAK	Acetyl (K)
H6XO12Y01CYMFU_1_673_+	2	0.0022	SLGVKSAK	Acetyl (K)
H6XO12Y01BUMMO_1_515_-	2	0.0007	ASAVDGTGSPIKVPVGK	Acetyl (K)
H6XO12Y01BUMMO_1_515_-	2	0.0072	ASAVDGTGSPIKVPVGK	Acetyl (K)
H6XO12Y01BUMMO_1_515_-	2	0.0074	ASAVDGTGSPIKVPVGK	Acetyl (K)
H6XO12Y01CW1F7_1_550_-	2	-0.0006	GITGAIQAK	Acetyl (K)
H6XO12Y01CW1F7_1_550_-	2	0.0005	GITGAIQAK	Acetyl (K)
H6XO12Y01B9QVT_1_571_-	2	0.0078	GDRCFTDKCAFER	Acetyl (K)
H6XO12Y01DH4C1_1_525_-	2	-0.0025	TKLEDAESR	Acetyl (K)
H6XO12Y01DH4C1_1_525_-	2	0.0019	TKLEDAESR	Acetyl (K)
H6XO12Y01BMLUY_1_704_-	2	0	GADTLLESTRK	Acetyl (K)
H6XO12Y01B7YZT_14_367_-	2	0.0001	LLGTKR	Acetyl (K)
H6F2VRE02IBERW_1_482_-	2	0	QFRNTFK	Acetyl (K)
H6F2VRE02IBERW_1_482_-	2	0.0004	QFRNTFK	Acetyl (K)
H6XO12Y02G6S2I_247_781_-	2	0.0001	IIGTKR	Acetyl (K)
H6XO12Y01B6CA6_189_610_-	2	-0.0034	SGDKLSAR	Acetyl (K)
H6XO12Y01B6CA6_189_610_-	2	-0.0012	SGDKLSAR	Acetyl (K)
H6F2VRE02FNSTL_1_537_-	2	0.0043	VAELFEARK	Acetyl (K)
H6F2VRE02HLERH_1_461_-	2	-0.0024	LIDADKR	Acetyl (K)
H6F2VRE02HLERH_1_461_-	2	-0.0018	LIDADKR	Acetyl (K)
H6F2VRE02HLERH_1_461_-	2	-0.0017	LIDADKR	Acetyl (K)
H6F2VRE02HLERH_1_461_-	2	-0.0012	LIDADKR	Acetyl (K)
H6XO12Y01BY6SJ_1_845_-	2	-0.001	SISVTKR	Acetyl (K)
H6XO12Y01BY6SJ_1_845_-	2	-0.0003	SISVTKR	Acetyl (K)
H6XO12Y01BY6SJ_1_845_-	2	0.0001	SISVTKR	Acetyl (K)
H6XO12Y01BY6SJ_1_845_-	2	0.0002	SISVTKR	Acetyl (K)
H6XO12Y01BY6SJ_1_845_-	2	-0.0034	SIEVTKR	Acetyl (K)
H6XO12Y01BY6SJ_1_845_-	2	-0.0021	SIEVTKR	Acetyl (K)
H6XO12Y01BY6SJ_1_845_-	2	0.0006	SIEVTKR	Acetyl (K)
H6XO12Y01BCB03_1_619_-	2	-0.0059	GDIGAKKINANYR	Acetyl (K)
H6XO12Y01A1Y81_1_554_+	2	-0.0005	SADVGSDLVGK	Acetyl (K)
H6XO12Y02H9UQS_1_241_-	2	-0.001	LAKGIENR	Acetyl (K)
H6F2VRE02G209G_1_197_-	2	0.0015	LINVEKR	Acetyl (K)
H6XO12Y01DDS0L_392_530_+	2	-0.0002	NEFVKK	Acetyl (K)
H6XO12Y01DDS0L_392_530_+	2	0.0024	NEFVKK	Acetyl (K)
H6XO12Y01DDS0L_392_530_+	2	0.0027	NEFVKK	Acetyl (K)
H6XO12Y01BBS3M_1_290_-	2	-0.0021	LLESEGKR	Acetyl (K)
H6XO12Y01BBS3M_1_290_-	2	-0.002	LLESEGKR	Acetyl (K)
H6XO12Y01BBS3M_1_290_-	2	-0.0007	LLESEGKR	Acetyl (K)
H6XO12Y01BBS3M_1_290_-	2	0.0001	LLESEGKR	Acetyl (K)
H6XO12Y01BBS3M_1_290_-	2	0.002	LLESEGKR	Acetyl (K)
H6XO12Y01AD3OX_36_130_-	2	-0.0041	PLAEDQISKGR	Acetyl (K)
H6XO12Y01AD3OX_36_130_-	2	-0.0024	PLAEDQISKGR	Acetyl (K)
H6XO12Y01AD3OX_36_130_-	2	0.0038	PLAEDQISKGR	Acetyl (K)
H6XO12Y01ASJTH_1_510_-	2	0.0037	FTEVSKR	Acetyl (K)
H6XO12Y01B63LZ_1_623_-	5	-0.0025	FQPDGKGALR	Acetyl (K)
H6XO12Y02ISTSA_1_675_+	2	0.0046	LDAKGKNK	3 Acetyl (K)
H6F2VRE02HN3MR_1_454_+	2	0.001	KSMICREKR	2 Acetyl (K); Acetyl (N-term)
H6XO12Y01D92SO_1_669_+	2	-0.0031	TACFDKRDLTMKGK	2 Acetyl (K); Acetyl (N-term)
H6XO12Y01CS9UB_1_543_+	2	0.0042	GKNMVELLK	2 Acetyl (K)
H6XO12Y01DVHTS_1_593_+	2	0.0012	SAAFTDKCSVEKR	2 Acetyl (K)
H6XO12Y01CIYAF_296_559_-	2	-0.0001	AQYETNKK	2 Acetyl (K)
H6XO12Y01CIYAF_296_559_-	2	0.0001	AQYETNKK	2 Acetyl (K)
H6XO12Y01CIYAF_296_559_-	2	0.0005	AQYETNKK	2 Acetyl (K)
H6XO12Y01CIYAF_296_559_-	2	0.001	AQYETNKK	2 Acetyl (K)
H6XO12Y01CIYAF_296_559_-	2	0.0013	AQYETNKK	2 Acetyl (K)
H6XO12Y01CIYAF_296_559_-	2	0.0021	AQYETNKK	2 Acetyl (K)
H6XO12Y01CIYAF_296_559_-	2	0.0054	AQYEENKK	2 Acetyl (K)
H6XO12Y02GIGBV_1_637_+	2	0.0022	YLKKSGENSR	2 Acetyl (K)
H6F2VRE02JDHR3_1_470_-	2	0.0024	GKATVAKK	2 Acetyl (K)
H6XO12Y01D9UH7_1_432_+	4	-0.0005	SNGQLDGPNGGGVISR	2 Deamidated (NQ)
H6XO12Y01D9UH7_1_432_+	4	0.0005	SNGQLDGPNGGGVISR	2 Deamidated (NQ)
H6XO12Y01D9UH7_1_432_+	4	0.0029	SNGQLDGPNGGGVISR	2 Deamidated (NQ)
H6XO12Y01D9UH7_1_432_+	4	0.0044	SNGQLDGPNGGGVISR	2 Deamidated (NQ)
H6XO12Y01C1ZGP_1_533_-	4	-0.0032	SNGQLDGPNGGGIISR	2 Deamidated (NQ)
H6XO12Y01C1ZGP_1_533_-	4	-0.0009	SNGQLDGPNGGGIISR	2 Deamidated (NQ)
H6XO12Y01C1ZGP_1_533_-	4	0.001	SNGQLDGPNGGGIISR	2 Deamidated (NQ)
H6XO12Y01C1ZGP_1_533_-	4	0.0013	SNGQLDGPNGGGIISR	2 Deamidated (NQ)
H6XO12Y01C1ZGP_1_533_-	4	0.0023	SNGQLDGPNGGGIISR	2 Deamidated (NQ)
H6XO12Y01ARKD8_1_648_-	2	-0.0022	LAQTTAFNGR	2 Deamidated (NQ)
H6XO12Y01BKWLB_1_711_-	4	0.0024	MNYQSIGSGGGIR	2 Deamidated (NQ)
H6XO12Y01B0NTG_1_465_-	3	-0.0035	ANLLALQR	2 Deamidated (NQ)
H6XO12Y01BI09L_1_219_-	2	-0.0035	ANLLALQR	2 Deamidated (NQ)
H6XO12Y01ELZH8_1_465_+	2	-0.0026	QAQYLPNAGGKNR	2 Deamidated (NQ)
H6XO12Y01BB8Z3_1_729_-	2	-0.0036	GFVRAEQNK	2 Deamidated (NQ)
H6XO12Y01AJ3X1_1_109_+	2	-0.003	NGQLVIR	2 Deamidated (NQ)
H6XO12Y01AJ3X1_1_109_+	2	0.0016	NGQLVIR	2 Deamidated (NQ)
H6XO12Y01B8415_1_589_+	3	-0.0041	VQRTDRQQALGR	2 Deamidated (NQ); 2 Deamidated (R)
H6XO12Y01B8415_1_589_+	3	-0.0032	VQRTDRQQALGR	2 Deamidated (NQ); 2 Deamidated (R)
H6XO12Y01B8415_1_589_+	3	-0.0026	VQRTDRQQALGR	2 Deamidated (NQ); 2 Deamidated (R)
H6XO12Y01B8415_1_589_+	3	0.0019	VQRTDRQQALGR	2 Deamidated (NQ); 2 Deamidated (R)
H6XO12Y02G80O0_37_524_-	2	-0.0005	QLLDPNRR	2 Deamidated (NQ); 2 Deamidated (R)
H6XO12Y02JPLYF_1_789_-	7	-0.008	RVEVTQSRGQAAKNDPR	2 Deamidated (NQ); 2 Deamidated (R); Deamidated:18O(1) (NQ)
H6XO12Y01BQ04T_45_633_-	3	-0.0025	TRLSDYAVQLREKQK	2 Deamidated (NQ); Deamidated (R)
H6XO12Y01DM7VS_1_783_+	3	-0.0085	FTSVRTVKNMNTAITR	2 Deamidated (NQ); Deamidated (R)
H6XO12Y01ATI8P_57_779_+	4	-0.0081	SLRNENGIKKNELNR	2 Deamidated (NQ); Deamidated (R); Deamidated:18O(1) (NQ)
H6XO12Y01D6NEI_1_665_-	2	0.0049	TVLIQELINNIAK	2 Deamidated (NQ); Deamidated:18O(1) (NQ)
H6XO12Y01EMHI8_1_370_-	2	0.0031	TVIIQELINNIAK	2 Deamidated (NQ); Deamidated:18O(1) (NQ)
H6XO12Y01EMHI8_1_370_-	2	0.0049	TVIIQELINNIAK	2 Deamidated (NQ); Deamidated:18O(1) (NQ)
H6XO12Y02ISR9T_1_492_+	2	-0.0069	GLINGALSDNVNAK	2 Deamidated (NQ); Deamidated:18O(1) (NQ)
H6XO12Y02F7C5H_1_558_-	2	-0.0027	GAGDENQGRGNIR	2 Deamidated (NQ); Deamidated:18O(1) (NQ)
H6XO12Y02FVY6I_1_556_+	6	-0.0063	LSEVGNRVDKR	2 Deamidated (R)
H6F2VRE02JHDD1_1_216_+	2	-0.003	IRTGERDAAAL	2 Deamidated (R)
H6XO12Y01BE5S3_1_670_+	2	0.0041	LTAEAGKVERADR	2 Deamidated (R)
H6XO12Y01CNV6M_1_714_-	3	-0.0006	FTDISRR	2 Deamidated (R)
H6XO12Y01CNV6M_1_714_-	3	0.0003	FTDISRR	2 Deamidated (R)
H6XO12Y01CNV6M_1_714_-	3	0.0005	FTDISRR	2 Deamidated (R)
H6XO12Y01CNV6M_1_714_-	3	0.0013	FTDISRR	2 Deamidated (R)
H6F2VRE02HTVXX_1_458_+	2	-0.0012	CADTLIESTRR	2 Deamidated (R)
H6XO12Y01DXU49_1_587_-	2	0.0032	TGDVQARRR	2 Deamidated (R)
H6XO12Y01DXU49_1_587_-	2	0.0034	TGDVQARRR	2 Deamidated (R)
H6XO12Y01DXU49_1_587_-	2	0.0039	TGDVQARRR	2 Deamidated (R)
H6XO12Y01E0672_1_864_+	2	-0.0062	GMAVDSRSEVLLR	2 Deamidated (R)
H6XO12Y01CZOWS_1_671_-	2	-0.0002	LTVLNRDR	2 Deamidated (R)
H6XO12Y01CZOWS_1_671_-	2	0.0018	LTVLNRDR	2 Deamidated (R)
H6XO12Y02JPLYF_1_789_-	7	0.0032	RVEPTQSRGQAAK	2 Deamidated (R); Deamidated:18O(1) (NQ)
H6XO12Y01EVRX1_1_421_+	3	-0.0021	EQNVALVNVGASR	2 Deamidated:18O(1) (NQ)
H6XO12Y02J32NT_1_691_+	2	0.003	QNFTFSSR	2 Deamidated:18O(1) (NQ)
H6XO12Y02J32NT_1_691_+	2	0.0035	QNFTFSSR	2 Deamidated:18O(1) (NQ)
H6XO12Y01CZ7GE_1_708_+	2	-0.0048	LLQYMGQGAIEMMKR	2 Deamidated:18O(1) (NQ)
H6XO12Y01EDQ8N_1_558_-	3	-0.005	QQHSPCNNLLYPPK	3 Deamidated (NQ)
H6XO12Y01CQ598_1_526_+	2	0.0085	NQNEILVDRQGDSER	3 Deamidated (NQ)
H6XO12Y01CNV6M_1_714_-	3	0.0024	ISENLQNKR	3 Deamidated (NQ); Deamidated (R)
H6XO12Y01DXU49_1_587_-	2	-0.0015	TGDVQARRR	3 Deamidated (R)
H6XO12Y01DXU49_1_587_-	2	-0.0011	TGDVQARRR	3 Deamidated (R)
H6XO12Y01DXU49_1_587_-	2	0.0001	TGDVQARRR	3 Deamidated (R)
H6XO12Y01DXU49_1_587_-	2	0.0012	TGDVQARRR	3 Deamidated (R)
H6XO12Y01DXU49_1_587_-	2	0.0016	TGDVQARRR	3 Deamidated (R)
H6XO12Y01DXU49_1_587_-	2	0.0022	TGDVQARRR	3 Deamidated (R)
H6XO12Y01DXU49_1_587_-	2	0.0024	TGDVQARRR	3 Deamidated (R)
H6XO12Y01DXU49_1_587_-	2	0.0026	TGDVQARRR	3 Deamidated (R)
H6XO12Y01DXU49_1_587_-	2	0.0034	TGDVQARRR	3 Deamidated (R)
H6XO12Y01DXU49_1_587_-	2	0.0037	TGDVQARRR	3 Deamidated (R)
H6XO12Y01DXU49_1_587_-	2	0.0039	TGDVQARRR	3 Deamidated (R)
H6XO12Y01DXU49_1_587_-	2	0.004	TGDVQARRR	3 Deamidated (R)
H6XO12Y01DXU49_1_587_-	2	0.0043	TGDVQARRR	3 Deamidated (R)
H6XO12Y01DXU49_1_587_-	2	0.0044	TGDVQARRR	3 Deamidated (R)
H6XO12Y01DXU49_1_587_-	2	0.0049	TGDVQARRR	3 Deamidated (R)
H6XO12Y01DFKL0_528_926_+	2	0.0051	GQLGRTVNTDGGKLIQVAQGDAGR	4 Deamidated (NQ); 2 Deamidated (R)
H6XO12Y01E34GY_1_413_-	6	0.0008	ELAVQSSNSTNSASDR	Deamidated (NQ)
H6XO12Y01E34GY_1_413_-	6	0.0012	ELAVQSSNSTNSASDR	Deamidated (NQ)
H6XO12Y01E34GY_1_413_-	6	-0.0011	IRELAVQSSNSTNSASDR	Deamidated (NQ)
H6XO12Y01D9UH7_1_432_+	4	-0.0023	SNGQLDGPNGGGVISR	Deamidated (NQ)
H6XO12Y01D9UH7_1_432_+	4	-0.0004	SNGQLDGPNGGGVISR	Deamidated (NQ)
H6XO12Y01D9UH7_1_432_+	4	0.0011	SNGQLDGPNGGGVISR	Deamidated (NQ)
H6XO12Y01D9UH7_1_432_+	4	0.0015	SNGQLDGPNGGGVISR	Deamidated (NQ)
H6XO12Y01D9UH7_1_432_+	4	0.0018	SNGQLDGPNGGGVISR	Deamidated (NQ)
H6XO12Y01D9UH7_1_432_+	4	0.0023	SNGQLDGPNGGGVISR	Deamidated (NQ)
H6XO12Y01D9UH7_1_432_+	4	0.0028	SNGQLDGPNGGGVISR	Deamidated (NQ)
H6XO12Y01D9UH7_1_432_+	4	0.0001	LFNSIDTSSLSNVR	Deamidated (NQ)
H6XO12Y01D9UH7_1_432_+	4	0.0007	LFNSIDTSSLSNVR	Deamidated (NQ)
H6XO12Y01D9UH7_1_432_+	4	0.0013	LFNSIDTSSLSNVR	Deamidated (NQ)
H6XO12Y01D9UH7_1_432_+	4	0.005	LFNSIDTSSLSNVR	Deamidated (NQ)
H6XO12Y01C1ZGP_1_533_-	4	-0.0018	SNGQLDGPNGGGIISR	Deamidated (NQ)
H6XO12Y01C1ZGP_1_533_-	4	-0.0004	SNGQLDGPNGGGIISR	Deamidated (NQ)
H6XO12Y01C1ZGP_1_533_-	4	0.0005	SNGQLDGPNGGGIISR	Deamidated (NQ)
H6XO12Y01C1ZGP_1_533_-	4	0.0006	SNGQLDGPNGGGIISR	Deamidated (NQ)
H6XO12Y01C1ZGP_1_533_-	4	0.0019	SNGQLDGPNGGGIISR	Deamidated (NQ)
H6XO12Y01C1ZGP_1_533_-	4	0.0032	SNGQLDGPNGGGIISR	Deamidated (NQ)
H6XO12Y01C1ZGP_1_533_-	4	0.0001	LFNSIDTSSLSNVR	Deamidated (NQ)
H6XO12Y01C1ZGP_1_533_-	4	0.0007	LFNSIDTSSLSNVR	Deamidated (NQ)
H6XO12Y01C1ZGP_1_533_-	4	0.0013	LFNSIDTSSLSNVR	Deamidated (NQ)
H6XO12Y01C1ZGP_1_533_-	4	0.005	LFNSIDTSSLSNVR	Deamidated (NQ)
H6XO12Y01DLJ6O_1_548_-	5	0.0004	LQVDFNK	Deamidated (NQ)
H6XO12Y02F6HF2_1_326_+	4	0.0053	APLQAENGAVVPIK	Deamidated (NQ)
H6XO12Y01DYYMD_20_652_+	3	-0.0052	MNPSNGSQFGAR	Deamidated (NQ)
H6XO12Y01DYYMD_20_652_+	3	-0.0005	MNPSNGSQFGAR	Deamidated (NQ)
H6F2VRE02GWNJW_1_450_+	3	-0.0031	TLWEPKAQGK	Deamidated (NQ)
H6XO12Y01ARKD8_1_648_-	2	0.0038	LAQTTAFNGR	Deamidated (NQ)
H6XO12Y01EHKHD_1_467_-	3	-0.0057	LNPSNGSQFGAR	Deamidated (NQ)
H6XO12Y01DU1SR_1_566_-	3	0.0004	LQVDFNK	Deamidated (NQ)
H6F2VRE02JDBPW_1_509_+	3	-0.0044	ISEGTVLNGSGFR	Deamidated (NQ)
H6F2VRE02JDBPW_1_509_+	3	0.0004	ISEGTVLNGSGFR	Deamidated (NQ)
H6F2VRE02JDBPW_1_509_+	3	0.0042	ISEGTVLNGSGFR	Deamidated (NQ)
H6F2VRE02JDBPW_1_509_+	3	0.0052	ISEGTVLNGSGFR	Deamidated (NQ)
H6XO12Y01BANE3_1_442_-	2	-0.0027	VGINGFGR	Deamidated (NQ)
H6XO12Y01BANE3_1_442_-	2	-0.0011	VGINGFGR	Deamidated (NQ)
H6XO12Y02FRBJW_1_645_+	6	0.0004	LQVDFNK	Deamidated (NQ)
H6F2VRE02JO95L_1_530_+	2	-0.0016	IQLAQYR	Deamidated (NQ)
H6F2VRE02JO95L_1_530_+	2	0	IQLAQYR	Deamidated (NQ)
H6F2VRE02JO95L_1_530_+	2	0.0001	IQLAQYR	Deamidated (NQ)
H6XO12Y01A3HYL_1_701_+	2	-0.0017	QLNNFSIEANK	Deamidated (NQ)
H6XO12Y02GGQN5_1_284_-	3	-0.0012	NNLLALQR	Deamidated (NQ)
H6XO12Y02GGQN5_1_284_-	3	0.0039	NNLLALQR	Deamidated (NQ)
H6XO12Y01A85G5_1_220_-	2	0.0059	IALNNAVNLQK	Deamidated (NQ)
H6XO12Y01C23MY_1_524_-	3	0.0004	LQVDFNK	Deamidated (NQ)
H6XO12Y01BM952_1_473_-	2	-0.0031	TLWEPKAQGK	Deamidated (NQ)
H6XO12Y01BM952_1_473_-	2	0.0008	TVENGTYTPLSR	Deamidated (NQ)
H6XO12Y01B69FH_1_522_+	2	-0.0018	IPAFNGPTGDK	Deamidated (NQ)
H6XO12Y01B69FH_1_522_+	2	-0.0002	IDGVAPTLENAANGK	Deamidated (NQ)
H6XO12Y01B69FH_1_522_+	2	0.0051	IDGVAPTLENAANGK	Deamidated (NQ)
H6XO12Y01B69FH_1_522_+	2	0.0068	IDGVAPTLENAANGK	Deamidated (NQ)
H6F2VRE02FP22M_1_473_-	4	0.0036	LEIQSVSTQQR	Deamidated (NQ)
H6F2VRE02FP22M_1_473_-	4	0.004	LEIQSVSTQQR	Deamidated (NQ)
H6F2VRE02FP22M_1_473_-	4	0.007	FTALANGESDMLSR	Deamidated (NQ)
H6XO12Y01C4468_1_751_-	3	-0.0019	REEALQVSLQR	Deamidated (NQ)
H6XO12Y01B8415_1_589_+	3	0	TDRQQALGR	Deamidated (NQ)
H6XO12Y01B8415_1_589_+	3	0.0014	TDRQQALGR	Deamidated (NQ)
H6XO12Y01B8415_1_589_+	3	0.0017	TDRQQALGR	Deamidated (NQ)
H6XO12Y01B8415_1_589_+	3	0.0019	TDRQQALGR	Deamidated (NQ)
H6XO12Y01B8415_1_589_+	3	0.0023	TDRQQALGR	Deamidated (NQ)
H6XO12Y01B8415_1_589_+	3	0.0027	TDRQQALGR	Deamidated (NQ)
H6XO12Y01B8415_1_589_+	3	0.0028	TDRQQALGR	Deamidated (NQ)
H6XO12Y01B8415_1_589_+	3	0.0031	TDRQQALGR	Deamidated (NQ)
H6XO12Y01B8415_1_589_+	3	0.0033	TDRQQALGR	Deamidated (NQ)
H6XO12Y01B8415_1_589_+	3	0.0034	TDRQQALGR	Deamidated (NQ)
H6XO12Y01B8415_1_589_+	3	0.0036	TDRQQALGR	Deamidated (NQ)
H6XO12Y01B8415_1_589_+	3	0.0037	TDRQQALGR	Deamidated (NQ)
H6XO12Y01B8415_1_589_+	3	0.0038	TDRQQALGR	Deamidated (NQ)
H6XO12Y01B8415_1_589_+	3	0.0039	TDRQQALGR	Deamidated (NQ)
H6XO12Y01B8415_1_589_+	3	0.004	TDRQQALGR	Deamidated (NQ)
H6XO12Y01B8415_1_589_+	3	0.0042	TDRQQALGR	Deamidated (NQ)
H6XO12Y01B8415_1_589_+	3	0.0043	TDRQQALGR	Deamidated (NQ)
H6XO12Y01B8415_1_589_+	3	0.0044	TDRQQALGR	Deamidated (NQ)
H6XO12Y01B8415_1_589_+	3	0.0045	TDRQQALGR	Deamidated (NQ)
H6XO12Y01B8415_1_589_+	3	0.0047	TDRQQALGR	Deamidated (NQ)
H6XO12Y01B8415_1_589_+	3	0.0048	TDRQQALGR	Deamidated (NQ)
H6XO12Y01B8415_1_589_+	3	0.0049	TDRQQALGR	Deamidated (NQ)
H6XO12Y01B8415_1_589_+	3	0.005	TDRQQALGR	Deamidated (NQ)
H6XO12Y01B8415_1_589_+	3	0.0051	TDRQQALGR	Deamidated (NQ)
H6XO12Y01A6QEG_1_202_+	2	-0.0059	LNTDTTSMLNANGNR	Deamidated (NQ)
H6XO12Y01BXJ1K_1_898_-	2	-0.0014	STQLILR	Deamidated (NQ)
H6XO12Y01BXJ1K_1_898_-	2	-0.0012	STQLILR	Deamidated (NQ)
H6XO12Y01BXJ1K_1_898_-	2	-0.001	STQLILR	Deamidated (NQ)
H6XO12Y01BXJ1K_1_898_-	2	-0.0003	STQLILR	Deamidated (NQ)
H6XO12Y01BXJ1K_1_898_-	2	0	STQLILR	Deamidated (NQ)
H6XO12Y01BXJ1K_1_898_-	2	0.0001	STQLILR	Deamidated (NQ)
H6XO12Y01BXJ1K_1_898_-	2	0.0014	STQLILR	Deamidated (NQ)
H6XO12Y01BXJ1K_1_898_-	2	0.0043	NILTHQR	Deamidated (NQ)
H6XO12Y02HI6CL_1_449_-	2	-0.0012	NGLPLAANFK	Deamidated (NQ)
H6XO12Y02HI6CL_1_449_-	2	0.0016	NGLPLAANFK	Deamidated (NQ)
H6XO12Y01CARZ1_1_652_-	2	-0.0027	VGINGFGR	Deamidated (NQ)
H6XO12Y01CARZ1_1_652_-	2	-0.0011	VGINGFGR	Deamidated (NQ)
H6XO12Y01DQV7U_256_853_+	2	-0.0027	VGINGFGR	Deamidated (NQ)
H6XO12Y01DQV7U_256_853_+	2	-0.0011	VGINGFGR	Deamidated (NQ)
H6F2VRE02JD5NW_1_582_-	2	0.0003	NGVILITTK	Deamidated (NQ)
H6XO12Y02H0G2Y_1_455_+	2	0.0003	NGVLIITTK	Deamidated (NQ)
H6XO12Y01AIKBG_192_789_+	2	-0.0014	STQIIIR	Deamidated (NQ)
H6XO12Y01AIKBG_192_789_+	2	-0.0012	STQIIIR	Deamidated (NQ)
H6XO12Y01AIKBG_192_789_+	2	-0.001	STQIIIR	Deamidated (NQ)
H6XO12Y01AIKBG_192_789_+	2	-0.0003	STQIIIR	Deamidated (NQ)
H6XO12Y01AIKBG_192_789_+	2	0	STQIIIR	Deamidated (NQ)
H6XO12Y01AIKBG_192_789_+	2	0.0001	STQIIIR	Deamidated (NQ)
H6XO12Y01AIKBG_192_789_+	2	0.0014	STQIIIR	Deamidated (NQ)
H6XO12Y01BPT1Q_1_591_-	3	-0.0001	TELLFQSK	Deamidated (NQ)
H6XO12Y02IAT2S_1_683_+	2	-0.0031	TLWEPKAQGK	Deamidated (NQ)
H6XO12Y01DHTNB_1_480_+	2	-0.0008	QLIIGDR	Deamidated (NQ)
H6XO12Y01DHTNB_1_480_+	2	-0.0006	QLIIGDR	Deamidated (NQ)
H6XO12Y01DHTNB_1_480_+	2	0	QLIIGDR	Deamidated (NQ)
H6XO12Y01DHTNB_1_480_+	2	0.0009	QLIIGDR	Deamidated (NQ)
H6XO12Y01DHTNB_1_480_+	2	0.002	QLIIGDR	Deamidated (NQ)
H6XO12Y01BFHTK_1_644_+	2	0.0028	WNAERAR	Deamidated (NQ)
H6XO12Y02HAHBE_1_637_+	2	-0.001	VAINGFGR	Deamidated (NQ)
H6XO12Y02HAHBE_1_637_+	2	-0.0001	VAINGFGR	Deamidated (NQ)
H6XO12Y02HAHBE_1_637_+	2	0.0003	VAINGFGR	Deamidated (NQ)
H6XO12Y02F5WP1_1_581_+	2	-0.0005	ANLFPR	Deamidated (NQ)
H6XO12Y02F5WP1_1_581_+	2	-0.0004	ANLFPR	Deamidated (NQ)
H6XO12Y02F5WP1_1_581_+	2	0.0001	ANLFPR	Deamidated (NQ)
H6XO12Y02F5WP1_1_581_+	2	0.0003	ANLFPR	Deamidated (NQ)
H6XO12Y02F5WP1_1_581_+	2	-0.0005	ANLFPRR	Deamidated (NQ)
H6XO12Y02F5WP1_1_581_+	2	0.0019	ANLFPRR	Deamidated (NQ)
H6F2VRE02F28HL_1_501_+	5	-0.0044	NYVAAGLADR	Deamidated (NQ)
H6F2VRE02F28HL_1_501_+	5	-0.0007	NYVAAGLADR	Deamidated (NQ)
H6F2VRE02F28HL_1_501_+	5	0.0036	NYVAAGLADR	Deamidated (NQ)
H6F2VRE02F28HL_1_501_+	5	-0.0001	NWVAAGLADR	Deamidated (NQ)
H6F2VRE02F28HL_1_501_+	5	0.0004	NWVAAGLADR	Deamidated (NQ)
H6F2VRE02F28HL_1_501_+	5	0.0012	NWVAAGLADR	Deamidated (NQ)
H6F2VRE02F28HL_1_501_+	5	0.0015	NWVAAGLADR	Deamidated (NQ)
H6F2VRE02F28HL_1_501_+	5	0.0017	NWVAAGLADR	Deamidated (NQ)
H6XO12Y01AZZ7U_1_619_-	4	-0.0008	QLLSDIQR	Deamidated (NQ)
H6XO12Y01AZZ7U_1_619_-	4	-0.0001	QLLSDIQR	Deamidated (NQ)
H6XO12Y01AZZ7U_1_619_-	4	0.0011	QLLSDIQR	Deamidated (NQ)
H6XO12Y01AZZ7U_1_619_-	4	0.0014	QLLSDIQR	Deamidated (NQ)
H6XO12Y01AZZ7U_1_619_-	4	0.0015	QLLSDIQR	Deamidated (NQ)
H6XO12Y01AZZ7U_1_619_-	4	0.0037	QLLSDIQR	Deamidated (NQ)
H6XO12Y01AZZ7U_1_619_-	4	0.0038	QLLSDIQR	Deamidated (NQ)
H6XO12Y01CO81F_1_669_-	2	0.0061	TCTPAGNGTATAFVR	Deamidated (NQ)
H6XO12Y02F7C5H_1_558_-	2	0.0038	GAGDENQGRGNIR	Deamidated (NQ)
H6XO12Y01ATI8P_57_779_+	4	0.001	NELNRK	Deamidated (NQ)
H6XO12Y01ATI8P_57_779_+	4	0.0012	NELNRK	Deamidated (NQ)
H6XO12Y01ATI8P_57_779_+	4	-0.0021	KNELNRK	Deamidated (NQ)
H6XO12Y01B8KCU_1_568_+	2	-0.001	NNLFIK	Deamidated (NQ)
H6XO12Y01B8KCU_1_568_+	2	-0.0009	NNLFIK	Deamidated (NQ)
H6XO12Y01B8KCU_1_568_+	2	0.0002	NNLFIK	Deamidated (NQ)
H6XO12Y01CLESH_1_487_-	2	-0.001	NNIFIK	Deamidated (NQ)
H6XO12Y01CLESH_1_487_-	2	-0.0009	NNIFIK	Deamidated (NQ)
H6XO12Y01CLESH_1_487_-	2	0.0002	NNIFIK	Deamidated (NQ)
H6XO12Y02JBJVR_1_598_+	2	0.0047	VNIDVTGPKNR	Deamidated (NQ)
H6XO12Y01DYHM9_1_618_+	7	-0.0027	GAESAQVDRR	Deamidated (NQ)
H6XO12Y01DYHM9_1_618_+	7	-0.0015	GAESAQVDRR	Deamidated (NQ)
H6XO12Y01DYHM9_1_618_+	7	0.0006	GAESAQVDRR	Deamidated (NQ)
H6XO12Y01DYHM9_1_618_+	7	0.0007	GAESAQVDRR	Deamidated (NQ)
H6XO12Y01DYHM9_1_618_+	7	0.0008	GAESAQVDRR	Deamidated (NQ)
H6XO12Y01DYHM9_1_618_+	7	0.0012	GAESAQVDRR	Deamidated (NQ)
H6XO12Y01DYHM9_1_618_+	7	0.002	GAESAQVDRR	Deamidated (NQ)
H6XO12Y01DYHM9_1_618_+	7	0.0041	GAESAQVDRR	Deamidated (NQ)
H6XO12Y01DYHM9_1_618_+	7	0.0052	GAESAQVDRR	Deamidated (NQ)
H6XO12Y01DYHM9_1_618_+	7	0.0054	GAESAQVDRR	Deamidated (NQ)
H6XO12Y01A5YAX_1_504_-	2	-0.001	VAINGFGR	Deamidated (NQ)
H6XO12Y01A5YAX_1_504_-	2	-0.0001	VAINGFGR	Deamidated (NQ)
H6XO12Y01A5YAX_1_504_-	2	0.0003	VAINGFGR	Deamidated (NQ)
H6XO12Y01B1YUV_1_644_+	2	-0.0009	GNEILLR	Deamidated (NQ)
H6XO12Y01B1YUV_1_644_+	2	-0.0003	GNEILLR	Deamidated (NQ)
H6XO12Y01B1YUV_1_644_+	2	-0.0002	GNEILLR	Deamidated (NQ)
H6XO12Y01B1YUV_1_644_+	2	-0.0001	GNEILLR	Deamidated (NQ)
H6XO12Y01B1YUV_1_644_+	2	0.0003	GNEILLR	Deamidated (NQ)
H6XO12Y01B1YUV_1_644_+	2	0.0014	GNEILLR	Deamidated (NQ)
H6XO12Y01B1YUV_1_644_+	2	0.0027	GNEILLR	Deamidated (NQ)
H6XO12Y01DR1JV_122_592_-	2	-0.0036	LVQSLTK	Deamidated (NQ)
H6XO12Y01DR1JV_122_592_-	2	-0.0025	LVQSLTK	Deamidated (NQ)
H6XO12Y01DR1JV_122_592_-	2	-0.002	LVQSLTK	Deamidated (NQ)
H6XO12Y01DR1JV_122_592_-	2	-0.0015	LVQSLTK	Deamidated (NQ)
H6XO12Y01DR1JV_122_592_-	2	-0.0011	LVQSLTK	Deamidated (NQ)
H6XO12Y01DR1JV_122_592_-	2	-0.0009	LVQSLTK	Deamidated (NQ)
H6XO12Y01DR1JV_122_592_-	2	-0.0008	LVQSLTK	Deamidated (NQ)
H6XO12Y01DR1JV_122_592_-	2	-0.0005	LVQSLTK	Deamidated (NQ)
H6XO12Y01DR1JV_122_592_-	2	0.0016	AVQTNQPIK	Deamidated (NQ)
H6XO12Y01BTD4C_1_527_+	2	-0.001	IGINGFGR	Deamidated (NQ)
H6XO12Y01BTD4C_1_527_+	2	-0.0001	IGINGFGR	Deamidated (NQ)
H6XO12Y01BTD4C_1_527_+	2	0.0003	IGINGFGR	Deamidated (NQ)
H6XO12Y01AXSXE_1_193_-	2	-0.0021	IIINVK	Deamidated (NQ)
H6XO12Y01AXSXE_1_193_-	2	0.0002	IIINVK	Deamidated (NQ)
H6XO12Y01AXSXE_1_193_-	2	0.0021	IIINVK	Deamidated (NQ)
H6XO12Y01B5ZP8_1_615_+	2	-0.0021	ILINVK	Deamidated (NQ)
H6XO12Y01B5ZP8_1_615_+	2	0.0002	ILINVK	Deamidated (NQ)
H6XO12Y01B5ZP8_1_615_+	2	0.0021	ILINVK	Deamidated (NQ)
H6XO12Y01D125D_1_427_+	2	-0.0016	LEIAGQIK	Deamidated (NQ)
H6XO12Y01D125D_1_427_+	2	-0.0012	LEIAGQIK	Deamidated (NQ)
H6XO12Y01D125D_1_427_+	2	-0.0008	LEIAGQIK	Deamidated (NQ)
H6XO12Y01D125D_1_427_+	2	0.0002	LEIAGQIK	Deamidated (NQ)
H6F2VRE02IGIOO_1_468_+	2	-0.0012	FLSPLGQFR	Deamidated (NQ)
H6F2VRE02IGIOO_1_468_+	2	0.0043	FLSPLGQFR	Deamidated (NQ)
H6XO12Y01C8Y2G_1_560_-	2	-0.0012	FISPIGQFR	Deamidated (NQ)
H6XO12Y01C8Y2G_1_560_-	2	0.0043	FISPIGQFR	Deamidated (NQ)
H6XO12Y02IG4M9_1_707_-	2	-0.0012	FLSPIGQFR	Deamidated (NQ)
H6XO12Y02IG4M9_1_707_-	2	0.0043	FLSPIGQFR	Deamidated (NQ)
H6XO12Y01DM7VS_1_783_+	3	0.0001	STLNILR	Deamidated (NQ)
H6XO12Y01DM7VS_1_783_+	3	0.0002	STLNILR	Deamidated (NQ)
H6XO12Y01DM7VS_1_783_+	3	0.0006	STLNILR	Deamidated (NQ)
H6XO12Y01DM7VS_1_783_+	3	0.0012	STLNILR	Deamidated (NQ)
H6XO12Y01CHQFV_1_372_-	2	-0.0001	TDLQTLR	Deamidated (NQ)
H6XO12Y01CHQFV_1_372_-	2	0.0016	TDLQTLR	Deamidated (NQ)
H6XO12Y01CHQFV_1_372_-	2	0.0042	TDLQTLR	Deamidated (NQ)
H6XO12Y01CHQFV_1_372_-	2	-0.0002	TDLQTLRR	Deamidated (NQ)
H6XO12Y01CHQFV_1_372_-	2	0.0008	TDLQTLRR	Deamidated (NQ)
H6XO12Y01CHQFV_1_372_-	2	0.003	TDLQTLRR	Deamidated (NQ)
H6XO12Y01BSU1Q_1_870_-	2	0.0027	ATYQAGIMK	Deamidated (NQ)
H6XO12Y01B4HPG_1_650_-	2	0.0055	TLAQQPEALQLR	Deamidated (NQ)
H6XO12Y02F6YOK_208_577_-	2	0.0005	TVILNTR	Deamidated (NQ)
H6XO12Y01CU9S0_1_630_+	2	-0.0024	DMELISGQKPVV	Deamidated (NQ)
H6XO12Y01CZOWS_1_671_-	2	0.0037	VNYVASVR	Deamidated (NQ)
H6XO12Y01D077N_1_282_+	2	-0.0006	LGQLLLR	Deamidated (NQ)
H6XO12Y01CYSA1_1_281_-	2	0.0023	IKAPIQAENGR	Deamidated (NQ)
H6XO12Y01BTLO3_1_536_+	3	-0.0012	QFQIAR	Deamidated (NQ)
H6XO12Y01EREBO_1_475_+	2	-0.0029	IDIVDSNR	Deamidated (NQ)
H6XO12Y01EREBO_1_475_+	2	-0.0018	IDIVDSNR	Deamidated (NQ)
H6XO12Y01EREBO_1_475_+	2	-0.0003	IDIVDSNR	Deamidated (NQ)
H6XO12Y01EREBO_1_475_+	2	0.001	IDIVDSNR	Deamidated (NQ)
H6XO12Y01EREBO_1_475_+	2	0.0033	IDIVDSNR	Deamidated (NQ)
H6XO12Y01EREBO_1_475_+	2	-0.0017	KEEPAKQLELFK	Deamidated (NQ)
H6XO12Y01EREBO_1_475_+	2	-0.0001	KEEPAKQLELFK	Deamidated (NQ)
H6XO12Y01EREBO_1_475_+	2	0.0016	KEEPAKQLELFK	Deamidated (NQ)
H6XO12Y02FVY6I_1_556_+	6	0.0032	LSEWGNRVDKR	Deamidated (NQ); 2 Deamidated (R)
H6XO12Y01CHPO8_1_399_-	2	-0.0005	EILDPNRR	Deamidated (NQ); 2 Deamidated (R)
H6XO12Y01DXU49_1_587_-	2	-0.0001	TGDVQARRR	Deamidated (NQ); 2 Deamidated (R)
H6XO12Y01DXU49_1_587_-	2	0.0015	TGDVQARRR	Deamidated (NQ); 2 Deamidated (R)
H6XO12Y01DXU49_1_587_-	2	0.0019	TGDVQARRR	Deamidated (NQ); 2 Deamidated (R)
H6XO12Y01ATYX8_1_405_-	3	0.0008	QVSLQRLSSGLRINSAK	Deamidated (NQ); 2 Deamidated (R); Deamidated:18O(1) (NQ)
H6XO12Y02JPLYF_1_789_-	7	-0.0014	RVECTQSRGQAAK	Deamidated (NQ); 2 Deamidated (R); Deamidated:18O(1) (NQ)
H6XO12Y01DBAWD_1_472_-	2	-0.0121	NVSVCQFLESLTETPRFFRSQR	Deamidated (NQ); 2 Deamidated (R); Deamidated:18O(1) (NQ)
H6XO12Y02F7C5H_1_558_-	2	-0.0045	GAGDENQGRGNIR	Deamidated (NQ); 2 Deamidated:18O(1) (NQ)
H6XO12Y02F7C5H_1_558_-	2	-0.0023	GAGDENQGRGNIR	Deamidated (NQ); 2 Deamidated:18O(1) (NQ)
H6XO12Y02F7C5H_1_558_-	2	-0.0002	GAGDENQGRGNIR	Deamidated (NQ); 2 Deamidated:18O(1) (NQ)
H6XO12Y01C2BJ0_1_617_-	2	0.0012	LENLQKDVQNIQ	Deamidated (NQ); 3 Deamidated:18O(1) (NQ)
H6XO12Y01BTLO3_1_536_+	3	-0.0003	QFQIARIQFMQMVWSK	Deamidated (NQ); 3 Deamidated:18O(1) (NQ)
H6XO12Y01BTLO3_1_536_+	3	0.0015	QFQIARIQFMQMVWSK	Deamidated (NQ); 3 Deamidated:18O(1) (NQ)
H6XO12Y01CIYJ9_1_751_-	3	-0.0014	LDLAQFR	Deamidated (NQ); Deamidated (R)
H6XO12Y02IG495_1_534_-	2	0.0004	IAELEKNKR	Deamidated (NQ); Deamidated (R)
H6XO12Y02IG495_1_534_-	2	0.0006	IAELEKNKR	Deamidated (NQ); Deamidated (R)
H6XO12Y02IG495_1_534_-	2	0.0012	IAELEKNKR	Deamidated (NQ); Deamidated (R)
H6XO12Y02IG495_1_534_-	2	0.0019	IAELEKNKR	Deamidated (NQ); Deamidated (R)
H6XO12Y01BONP8_1_728_-	4	-0.0003	NRENPRAAK	Deamidated (NQ); Deamidated (R)
H6XO12Y01AXJ5C_1_616_-	2	-0.0066	FEDVDNFWARR	Deamidated (NQ); Deamidated (R)
H6XO12Y01AXJ5C_1_616_-	2	-0.0057	FEDVDNFWARR	Deamidated (NQ); Deamidated (R)
H6XO12Y01AXJ5C_1_616_-	2	-0.0051	FEDVDNFWARR	Deamidated (NQ); Deamidated (R)
H6XO12Y01AXJ5C_1_616_-	2	-0.0048	FEDVDNFWARR	Deamidated (NQ); Deamidated (R)
H6XO12Y01AXJ5C_1_616_-	2	-0.004	FEDVDNFWARR	Deamidated (NQ); Deamidated (R)
H6XO12Y01AXJ5C_1_616_-	2	-0.0025	FEDVDNFWARR	Deamidated (NQ); Deamidated (R)
H6XO12Y01ET1LJ_1_527_-	2	0.0046	RLFQPDGIETLK	Deamidated (NQ); Deamidated (R)
H6XO12Y01DYHM9_1_618_+	7	0.0044	GAEAAQVDRR	Deamidated (NQ); Deamidated (R)
H6XO12Y01DYHM9_1_618_+	7	0.0047	GAEAAQVDRR	Deamidated (NQ); Deamidated (R)
H6XO12Y01DYHM9_1_618_+	7	-0.0017	KGAEPAQVDRR	Deamidated (NQ); Deamidated (R)
H6XO12Y01D9UH7_1_432_+	4	-0.0042	LFNSIDTSSLSNVRK	Deamidated (NQ); Deamidated (R); Deamidated:18O(1) (NQ)
H6XO12Y01C1ZGP_1_533_-	4	-0.0042	LFNSIDTSSLSNVRK	Deamidated (NQ); Deamidated (R); Deamidated:18O(1) (NQ)
H6XO12Y01CF5O2_1_640_+	3	-0.0061	AESRGFKNSRNIPR	Deamidated (NQ); Deamidated (R); Deamidated:18O(1) (NQ)
H6XO12Y01CF5O2_1_640_+	3	-0.0048	AESRGFKNSRNIPR	Deamidated (NQ); Deamidated (R); Deamidated:18O(1) (NQ)
H6XO12Y01EC97C_1_607_+	2	-0.005	FRLNDNIAIR	Deamidated (NQ); Deamidated:18O(1) (NQ)
H6XO12Y01EC97C_1_607_+	2	-0.0003	FRLNDNIAIR	Deamidated (NQ); Deamidated:18O(1) (NQ)
H6XO12Y01EC97C_1_607_+	2	0.0002	FRLNDNIAIR	Deamidated (NQ); Deamidated:18O(1) (NQ)
H6XO12Y01EX3RX_1_712_+	3	0.0044	TEEINLVNGLR	Deamidated (NQ); Deamidated:18O(1) (NQ)
H6XO12Y01EX3RX_1_712_+	3	0.005	TEEINLVNGLR	Deamidated (NQ); Deamidated:18O(1) (NQ)
H6F2VRE02JDBPW_1_509_+	3	0.0011	ISEGTVLNGSGFR	Deamidated (R)
H6XO12Y01BTOCL_1_546_-	5	0.0033	DASRAADNIR	Deamidated (R)
H6XO12Y01BTOCL_1_546_-	5	0.0036	DASRAADNIR	Deamidated (R)
H6XO12Y01BTOCL_1_546_-	5	-0.0046	DASRAADDIR	Deamidated (R)
H6XO12Y01BTOCL_1_546_-	5	0.0018	DASRAADQIR	Deamidated (R)
H6XO12Y01BTOCL_1_546_-	5	0.0038	DASRAADQIR	Deamidated (R)
H6XO12Y01BTOCL_1_546_-	5	0.0044	DASRAADQIR	Deamidated (R)
H6XO12Y02FVY6I_1_556_+	6	-0.0035	LSEYGNRVDKR	Deamidated (R)
H6XO12Y01CF5O2_1_640_+	3	0.0007	IAIAKGR	Deamidated (R)
H6XO12Y02GWDFY_1_621_-	3	-0.0041	KYEMPLERK	Deamidated (R)
H6XO12Y01CARZ1_1_652_-	2	-0.0033	TVDGPSMKDWR	Deamidated (R)
H6F2VRE02G3GM2_1_467_-	3	-0.0021	IELSPSGKR	Deamidated (R)
H6F2VRE02G3GM2_1_467_-	3	0.0032	IELSPSGKR	Deamidated (R)
H6XO12Y01BAGYL_1_546_-	2	0.0016	GCPQARAESR	Deamidated (R)
H6XO12Y01BAGYL_1_546_-	2	0.0044	GCPQARAESR	Deamidated (R)
H6F2VRE02I7T43_1_482_-	2	-0.0013	LGGGVRLAL	Deamidated (R)
H6XO12Y01C9XEZ_392_755_+	2	-0.0036	TGERDAAARR	Deamidated (R)
H6F2VRE02F5M2H_1_485_-	4	-0.0037	KCGGAKDITR	Deamidated (R)
H6F2VRE02HL7C4_1_464_+	2	0.005	DASATAIYGSR	Deamidated (R)
H6F2VRE02F28HL_1_501_+	5	0.0044	NAVAAGLADR	Deamidated (R)
H6XO12Y01BONP8_1_728_-	4	-0.0045	LGNESVVGSR	Deamidated (R)
H6XO12Y01BONP8_1_728_-	4	-0.0043	LGNESVVGSR	Deamidated (R)
H6XO12Y01BONP8_1_728_-	4	-0.0038	LGNESVVGSR	Deamidated (R)
H6XO12Y01BONP8_1_728_-	4	-0.0028	LGNESVVGSR	Deamidated (R)
H6XO12Y01BONP8_1_728_-	4	-0.0023	LGNESVVGSR	Deamidated (R)
H6XO12Y01BONP8_1_728_-	4	-0.002	LGNESVVGSR	Deamidated (R)
H6XO12Y01BONP8_1_728_-	4	-0.0018	LGNESVVGSR	Deamidated (R)
H6XO12Y01BONP8_1_728_-	4	-0.0014	LGNESVVGSR	Deamidated (R)
H6XO12Y01BONP8_1_728_-	4	-0.0007	LGNESVVGSR	Deamidated (R)
H6XO12Y01BONP8_1_728_-	4	0.0002	LGNESVVGSR	Deamidated (R)
H6XO12Y01BONP8_1_728_-	4	0.0005	LGNESVVGSR	Deamidated (R)
H6XO12Y01BONP8_1_728_-	4	0.0007	LGNESVVGSR	Deamidated (R)
H6XO12Y01BONP8_1_728_-	4	0.001	LGNESVVGSR	Deamidated (R)
H6XO12Y01BONP8_1_728_-	4	0.0018	LGNESVVGSR	Deamidated (R)
H6XO12Y01BONP8_1_728_-	4	0.0021	LGNESVVGSR	Deamidated (R)
H6XO12Y01BONP8_1_728_-	4	0.0024	LGNESVVGSR	Deamidated (R)
H6XO12Y01BONP8_1_728_-	4	0.0032	LGNESVVGSR	Deamidated (R)
H6XO12Y01BWHQ8_1_629_-	2	-0.0067	GFAVVAAEVRSLAQR	Deamidated (R)
H6XO12Y01AZZ7U_1_619_-	4	-0.0001	QLLSDQQRK	Deamidated (R)
H6XO12Y01AZZ7U_1_619_-	4	0.0037	QLLSDQQRK	Deamidated (R)
H6XO12Y02JBJVR_1_598_+	2	0.0042	VNIDVTGPKNR	Deamidated (R)
H6XO12Y01DYHM9_1_618_+	7	-0.0007	GAEIAQVDRR	Deamidated (R)
H6XO12Y01DYHM9_1_618_+	7	0.0004	GAEIAQVDRR	Deamidated (R)
H6XO12Y01DH78G_1_525_+	2	-0.0058	KPADMRCGKVKLER	Deamidated (R)
H6F2VRE02IGIOO_1_468_+	2	-0.0018	FLSPLGQFR	Deamidated (R)
H6F2VRE02IGIOO_1_468_+	2	-0.0017	FLSPLGQFR	Deamidated (R)
H6F2VRE02IGIOO_1_468_+	2	0.0018	FLSPLGQFR	Deamidated (R)
H6XO12Y01C8Y2G_1_560_-	2	-0.0018	FISPIGQFR	Deamidated (R)
H6XO12Y01C8Y2G_1_560_-	2	-0.0017	FISPIGQFR	Deamidated (R)
H6XO12Y01C8Y2G_1_560_-	2	0.0018	FISPIGQFR	Deamidated (R)
H6XO12Y02IG4M9_1_707_-	2	-0.0018	FLSPIGQFR	Deamidated (R)
H6XO12Y02IG4M9_1_707_-	2	-0.0017	FLSPIGQFR	Deamidated (R)
H6XO12Y02IG4M9_1_707_-	2	0.0018	FLSPIGQFR	Deamidated (R)
H6F2VRE02GO9LB_1_543_-	2	-0.0035	VATVRPAK	Deamidated (R)
H6F2VRE02GO9LB_1_543_-	2	-0.0034	VATVRPAK	Deamidated (R)
H6F2VRE02GO9LB_1_543_-	2	-0.0031	VATVRPAK	Deamidated (R)
H6F2VRE02GO9LB_1_543_-	2	-0.0029	VATVRPAK	Deamidated (R)
H6F2VRE02GO9LB_1_543_-	2	-0.0024	VATVRPAK	Deamidated (R)
H6F2VRE02GO9LB_1_543_-	2	-0.0023	VATVRPAK	Deamidated (R)
H6F2VRE02GO9LB_1_543_-	2	-0.0019	VATVRPAK	Deamidated (R)
H6F2VRE02GO9LB_1_543_-	2	-0.0018	VATVRPAK	Deamidated (R)
H6F2VRE02GO9LB_1_543_-	2	-0.0017	VATVRPAK	Deamidated (R)
H6F2VRE02GO9LB_1_543_-	2	-0.0015	VATVRPAK	Deamidated (R)
H6F2VRE02GO9LB_1_543_-	2	-0.0014	VATVRPAK	Deamidated (R)
H6F2VRE02GO9LB_1_543_-	2	-0.0013	VATVRPAK	Deamidated (R)
H6F2VRE02GO9LB_1_543_-	2	-0.0012	VATVRPAK	Deamidated (R)
H6F2VRE02GO9LB_1_543_-	2	-0.0011	VATVRPAK	Deamidated (R)
H6F2VRE02GO9LB_1_543_-	2	-0.001	VATVRPAK	Deamidated (R)
H6F2VRE02GO9LB_1_543_-	2	-0.0009	VATVRPAK	Deamidated (R)
H6F2VRE02GO9LB_1_543_-	2	-0.0008	VATVRPAK	Deamidated (R)
H6F2VRE02GO9LB_1_543_-	2	-0.0007	VATVRPAK	Deamidated (R)
H6F2VRE02GO9LB_1_543_-	2	-0.0006	VATVRPAK	Deamidated (R)
H6F2VRE02GO9LB_1_543_-	2	-0.0005	VATVRPAK	Deamidated (R)
H6F2VRE02GO9LB_1_543_-	2	-0.0004	VATVRPAK	Deamidated (R)
H6F2VRE02GO9LB_1_543_-	2	-0.0003	VATVRPAK	Deamidated (R)
H6F2VRE02GO9LB_1_543_-	2	-0.0002	VATVRPAK	Deamidated (R)
H6F2VRE02GO9LB_1_543_-	2	-0.0001	VATVRPAK	Deamidated (R)
H6F2VRE02GO9LB_1_543_-	2	0	VATVRPAK	Deamidated (R)
H6F2VRE02GO9LB_1_543_-	2	0.0001	VATVRPAK	Deamidated (R)
H6F2VRE02GO9LB_1_543_-	2	0.0002	VATVRPAK	Deamidated (R)
H6F2VRE02GO9LB_1_543_-	2	0.0003	VATVRPAK	Deamidated (R)
H6F2VRE02GO9LB_1_543_-	2	0.0004	VATVRPAK	Deamidated (R)
H6F2VRE02GO9LB_1_543_-	2	0.0005	VATVRPAK	Deamidated (R)
H6F2VRE02GO9LB_1_543_-	2	0.0006	VATVRPAK	Deamidated (R)
H6F2VRE02GO9LB_1_543_-	2	0.0007	VATVRPAK	Deamidated (R)
H6F2VRE02GO9LB_1_543_-	2	0.0008	VATVRPAK	Deamidated (R)
H6F2VRE02GO9LB_1_543_-	2	0.0009	VATVRPAK	Deamidated (R)
H6F2VRE02GO9LB_1_543_-	2	0.001	VATVRPAK	Deamidated (R)
H6F2VRE02GO9LB_1_543_-	2	0.0011	VATVRPAK	Deamidated (R)
H6F2VRE02GO9LB_1_543_-	2	0.0012	VATVRPAK	Deamidated (R)
H6F2VRE02GO9LB_1_543_-	2	0.0013	VATVRPAK	Deamidated (R)
H6F2VRE02GO9LB_1_543_-	2	0.0014	VATVRPAK	Deamidated (R)
H6F2VRE02GO9LB_1_543_-	2	0.0015	VATVRPAK	Deamidated (R)
H6F2VRE02GO9LB_1_543_-	2	0.0016	VATVRPAK	Deamidated (R)
H6F2VRE02GO9LB_1_543_-	2	0.0017	VATVRPAK	Deamidated (R)
H6F2VRE02GO9LB_1_543_-	2	0.0018	VATVRPAK	Deamidated (R)
H6F2VRE02GO9LB_1_543_-	2	0.0019	VATVRPAK	Deamidated (R)
H6F2VRE02GO9LB_1_543_-	2	0.0021	VATVRPAK	Deamidated (R)
H6F2VRE02GO9LB_1_543_-	2	0.0022	VATVRPAK	Deamidated (R)
H6F2VRE02GO9LB_1_543_-	2	0.0024	VATVRPAK	Deamidated (R)
H6F2VRE02GO9LB_1_543_-	2	0.0028	VATVRPAK	Deamidated (R)
H6F2VRE02GO9LB_1_543_-	2	0.0032	VATVRPAK	Deamidated (R)
H6F2VRE02GO9LB_1_543_-	2	0.0033	VATVRPAK	Deamidated (R)
H6F2VRE02GO9LB_1_543_-	2	0.0035	VATVRPAK	Deamidated (R)
H6F2VRE02GO9LB_1_543_-	2	0.0036	VATVRPAK	Deamidated (R)
H6XO12Y01A2B1K_1_804_-	2	0.0008	LLLRPTER	Deamidated (R)
H6XO12Y02JHD3T_41_411_-	2	0.0024	RYAGIGDIIK	Deamidated (R)
H6XO12Y01EREBO_1_475_+	2	-0.001	IDIVDSNR	Deamidated (R)
H6XO12Y01ATI8P_57_779_+	4	0.0006	KGQRNLGKPTR	Deamidated (R); 2 Deamidated:18O(1) (NQ)
H6XO12Y02JPLYF_1_789_-	7	-0.0018	VEFTQSRGQAAKNDPR	Deamidated (R); 2 Deamidated:18O(1) (NQ)
H6XO12Y01EI8LX_1_520_+	2	-0.0033	LNYQSIGSGGGVRQIANR	Deamidated (R); 4 Deamidated:18O(1) (NQ)
H6XO12Y01EI8LX_1_520_+	2	-0.0019	LNYQSIGSGGGVRQIANR	Deamidated (R); 4 Deamidated:18O(1) (NQ)
H6XO12Y02FVY6I_1_556_+	6	-0.0008	LSEHGNRVDKR	Deamidated (R); Deamidated:18O(1) (NQ)
H6XO12Y01AU88H_1_558_+	2	0.0086	AGEQGRGFAVVAAEVRNLAGR	Deamidated (R); Deamidated:18O(1) (NQ)
H6XO12Y01BPK6Y_1_575_+	2	-0.0058	SSDGLRRNLR	Deamidated (R); Deamidated:18O(1) (NQ)
H6XO12Y01A5YAX_1_504_-	2	-0.0004	VAINGFGRK	Deamidated (R); Deamidated:18O(1) (NQ)
H6XO12Y02JPLYF_1_789_-	7	0.0037	VEETQSRGQAAK	Deamidated (R); Deamidated:18O(1) (NQ)
H6XO12Y01BLN7O_1_590_-	2	-0.0054	SIDAMTPIGRGQR	Deamidated (R); Deamidated:18O(1) (NQ)
H6XO12Y01E34GY_1_413_-	6	0.0014	SQGRLNTAIQR	Deamidated:18O(1) (NQ)
H6XO12Y02FRBJW_1_645_+	6	0.005	TGDNILPNIIK	Deamidated:18O(1) (NQ)
H6XO12Y02FRBJW_1_645_+	6	-0.0025	GVDKDLSNGVQSDPKVGADRVR	Deamidated:18O(1) (NQ)
H6XO12Y01D6NEI_1_665_-	2	-0.0064	TVLIQELINNIAK	Deamidated:18O(1) (NQ)
H6XO12Y01D6NEI_1_665_-	2	-0.0046	TVLIQELINNIAK	Deamidated:18O(1) (NQ)
H6XO12Y01EMHI8_1_370_-	2	-0.0064	TVIIQELINNIAK	Deamidated:18O(1) (NQ)
H6XO12Y01EMHI8_1_370_-	2	-0.0046	TVIIQELINNIAK	Deamidated:18O(1) (NQ)
H6XO12Y01DBYUC_1_571_-	3	-0.006	AALVFGQMDEPPGVR	Deamidated:18O(1) (NQ)
H6XO12Y01DBYUC_1_571_-	3	0.0011	AALVFGQMDEPPGVR	Deamidated:18O(1) (NQ)
H6XO12Y01DBYUC_1_571_-	3	0.0049	AALVFGQMDEPPGVR	Deamidated:18O(1) (NQ)
H6XO12Y01EC97C_1_607_+	2	-0.0004	FRLNDNIAIR	Deamidated:18O(1) (NQ)
H6XO12Y01EC97C_1_607_+	2	0.0001	FRLNDNIAIR	Deamidated:18O(1) (NQ)
H6XO12Y01EC97C_1_607_+	2	0.0002	FRLNDNIAIR	Deamidated:18O(1) (NQ)
H6XO12Y01EC97C_1_607_+	2	0.0012	FRLNDNIAIR	Deamidated:18O(1) (NQ)
H6XO12Y01EC97C_1_607_+	2	0.0018	FRLNDNIAIR	Deamidated:18O(1) (NQ)
H6XO12Y01DMZDV_1_635_-	3	-0.006	AALVFGQMDEPPGVR	Deamidated:18O(1) (NQ)
H6XO12Y01DMZDV_1_635_-	3	0.0011	AALVFGQMDEPPGVR	Deamidated:18O(1) (NQ)
H6XO12Y01DMZDV_1_635_-	3	0.0049	AALVFGQMDEPPGVR	Deamidated:18O(1) (NQ)
H6XO12Y01BL23Y_1_696_-	3	0.0046	IAQIIGPCR	Deamidated:18O(1) (NQ)
H6XO12Y01CZ35U_1_552_-	3	-0.006	AALVFGQMDEPPGVR	Deamidated:18O(1) (NQ)
H6XO12Y01CZ35U_1_552_-	3	0.0011	AALVFGQMDEPPGVR	Deamidated:18O(1) (NQ)
H6XO12Y01CZ35U_1_552_-	3	0.0049	AALVFGQMDEPPGVR	Deamidated:18O(1) (NQ)
H6F2VRE02FTQ8V_1_508_-	3	0.0036	VAPGVIQR	Deamidated:18O(1) (NQ)
H6XO12Y01AMVLH_1_568_+	2	0.0027	IRELALQSANSTNSSSDR	Deamidated:18O(1) (NQ)
H6F2VRE02F28HL_1_501_+	5	-0.0026	NVVAAGLADR	Deamidated:18O(1) (NQ)
H6XO12Y01BHFHC_1_530_-	2	-0.0039	LEYVQTDGR	Deamidated:18O(1) (NQ)
H6XO12Y01BUTT9_432_783_+	2	-0.0006	VKINLHR	Deamidated:18O(1) (NQ)
H6XO12Y01BUTT9_432_783_+	2	-0.0003	VKINLHR	Deamidated:18O(1) (NQ)
H6XO12Y01BUTT9_432_783_+	2	0.0006	VKINLHR	Deamidated:18O(1) (NQ)
H6XO12Y02JPLYF_1_789_-	7	-0.0023	VEGTQSRGQAAK	Deamidated:18O(1) (NQ)
H6XO12Y01DM7VS_1_783_+	3	0.0044	AVIETVPNVK	Deamidated:18O(1) (NQ)
H6XO12Y01AMHN0_1_551_+	2	0.0085	TSPGGCGRLETGILQAR	Deamidated:18O(1) (NQ)
H6XO12Y01CO7OV_1_508_-	2	-0.0022	QSIMVSVVNPKR	Deamidated:18O(1) (NQ)
H6F2VRE02HC5EX_1_538_-	2	0.0044	LAQLGEHRPYK	Hydroxytrimethyl (K)
H6F2VRE02HC5EX_1_538_-	2	0.0066	LAQLGEHRPYK	Hydroxytrimethyl (K)
H6F2VRE02I3X1S_1_462_-	2	0.0052	RTDKKEHVELYR	Hydroxytrimethyl (K)
H6XO12Y01ESX5U_1_536_-	2	0.0043	IGNAKPASEAK	Hydroxytrimethyl (K)
H6XO12Y01C7UTV_403_693_-	2	-0.0059	AESKAESKAESK	Hydroxytrimethyl (K)
H6XO12Y01C7UTV_403_693_-	2	-0.001	AESKAESKAESK	Hydroxytrimethyl (K)
H6XO12Y01C7UTV_403_693_-	2	0.0023	AESKAESKAESK	Hydroxytrimethyl (K)
H6XO12Y01C7UTV_403_693_-	2	0.0052	AESKAESKAESK	Hydroxytrimethyl (K)
H6F2VRE02GBIFU_1_465_-	3	-0.0009	KTIKNDAEGK	Hydroxytrimethyl (K)
H6F2VRE02GBIFU_1_465_-	3	0.0017	KTIKNDAEGK	Hydroxytrimethyl (K)
H6XO12Y01CY46D_1_571_-	2	-0.0017	CDGCKGQER	Hydroxytrimethyl (K)
H6XO12Y01CXELI_1_516_+	22	0.0025	KNGGNKCEGIR	HydroxymethylOP (K); Hydroxytrimethyl (K)
H6XO12Y01EAFIV_237_508_-	7	0.0015	MGPKKEGK	HydroxymethylOP (K); Hydroxytrimethyl (K)
H6XO12Y01EAFIV_237_508_-	7	0.0024	MGPKKEGK	HydroxymethylOP (K); Hydroxytrimethyl (K)
H6XO12Y01EAFIV_237_508_-	7	0.0043	MGPKKEGK	HydroxymethylOP (K); Hydroxytrimethyl (K)
H6XO12Y01EAFIV_237_508_-	7	0.0044	MGPKKEGK	HydroxymethylOP (K); Hydroxytrimethyl (K)
H6XO12Y01BVROK_1_716_-	2	0.0015	SQGISIGGSKGK	HydroxymethylOP (K); Hydroxytrimethyl (K)
H6F2VRE02FWO39_121_512_+	2	-0.0015	GLDAILKK	HydroxymethylOP (K); Hydroxytrimethyl (K)
H6F2VRE02FWO39_121_512_+	2	-0.0005	GLDAILKK	HydroxymethylOP (K); Hydroxytrimethyl (K)
H6F2VRE02FWO39_121_512_+	2	0.0007	GLDAILKK	HydroxymethylOP (K); Hydroxytrimethyl (K)
H6F2VRE02FWO39_121_512_+	2	0.0013	GLDAILKK	HydroxymethylOP (K); Hydroxytrimethyl (K)
H6XO12Y01BG5CJ_165_531_-	2	0.0015	QFIEKIGK	HydroxymethylOP (K); Hydroxytrimethyl (K)
H6XO12Y01BG5CJ_165_531_-	2	0.0027	QFIEKIGK	HydroxymethylOP (K); Hydroxytrimethyl (K)
H6XO12Y01BG5CJ_165_531_-	2	0.0028	QFIEKIGK	HydroxymethylOP (K); Hydroxytrimethyl (K)
H6XO12Y01BG5CJ_165_531_-	2	0.0034	QFIEKIGK	HydroxymethylOP (K); Hydroxytrimethyl (K)
H6XO12Y01BG5CJ_165_531_-	2	0.0045	QFIEKIGK	HydroxymethylOP (K); Hydroxytrimethyl (K)
H6F2VRE02GFXZC_1_233_-	2	0.0052	KDKKGGEWEK	HydroxymethylOP (K); 2 Hydroxytrimethyl (K)
H6XO12Y02FTXM2_216_641_-	5	-0.0016	KELMQFWTITK	HydroxymethylOP (K)
H6XO12Y02FTXM2_216_641_-	5	-0.0012	KELMQFWTITK	HydroxymethylOP (K)
H6XO12Y02FTXM2_216_641_-	5	-0.0005	KELMQFWTITK	HydroxymethylOP (K)
H6XO12Y02FTXM2_216_641_-	5	-0.0002	KELMQFWTITK	HydroxymethylOP (K)
H6XO12Y02FRBJW_1_645_+	4	-0.0019	DLSNGVQSDPKVGADRVR	HydroxymethylOP (K)
H6XO12Y01DEBWK_166_536_+	5	-0.0039	EFKSLDYVALK	HydroxymethylOP (K)
H6XO12Y01DEBWK_166_536_+	5	0.003	EFKSLDYVALK	HydroxymethylOP (K)
H6XO12Y01CXELI_1_516_+	22	-0.0067	LFDNLAEHEKK	HydroxymethylOP (K)
H6F2VRE02HN3MR_1_454_+	2	-0.0033	SMINREKR	HydroxymethylOP (K)
H6F2VRE02HN3MR_1_454_+	2	-0.0018	SMINREKR	HydroxymethylOP (K)
H6XO12Y01B8G87_1_606_+	2	-0.0076	GVLSQKGGFNEVGER	HydroxymethylOP (K)
H6XO12Y01CIK84_1_924_-	2	0.0055	GVADWLDVDFKAMKG	HydroxymethylOP (K)
H6XO12Y01BZBIO_1_508_-	2	0.0035	KYMGWLR	HydroxymethylOP (K)
H6F2VRE02FR0ZY_1_497_-	2	0.0013	DPGARKDGR	HydroxymethylOP (K)
H6XO12Y01AQCAE_1_425_+	2	0.0012	VVDGFGKPMDGLER	HydroxymethylOP (K)
H6XO12Y02HFMFO_1_742_+	2	-0.0052	SIVDYGKR	HydroxymethylOP (K)
H6XO12Y02HFMFO_1_742_+	2	-0.0046	SIVDYGKR	HydroxymethylOP (K)
H6XO12Y02HFMFO_1_742_+	2	-0.0044	SIVDYGKR	HydroxymethylOP (K)
H6XO12Y02HFMFO_1_742_+	2	-0.0024	SIVDYGKR	HydroxymethylOP (K)
H6XO12Y02HCMMZ_1_715_-	2	-0.0027	IAPEGVK	HydroxymethylOP (K)
H6XO12Y01DMOQL_111_608_-	3	0.0043	FENGILEISIPKTEQAK	Hydroxymethyl (N); Hydroxytrimethyl (K)
H6XO12Y01DMOQL_111_608_-	3	0.0056	FENGILEISIPKTEQAK	Hydroxymethyl (N); Hydroxytrimethyl (K)
H6XO12Y01BXKI4_1_645_-	3	-0.0095	ITFHEPEYMETIRNK	Hydroxymethyl (N); Hydroxytrimethyl (K)
H6XO12Y01B9801_1_679_-	3	0.0012	KEVDNYEANNK	Hydroxymethyl (N); Hydroxytrimethyl (K)
H6XO12Y01B9801_1_679_-	3	0.0048	KEVDNYEANNK	Hydroxymethyl (N); Hydroxytrimethyl (K)
H6XO12Y01A3744_1_140_+	2	-0.004	IGITILRGNVSYAK	Hydroxymethyl (N); Hydroxytrimethyl (K)
H6XO12Y01B6E75_1_699_-	2	-0.0034	KLDQIGVNNSITK	Hydroxymethyl (N); HydroxymethylOP (K); Hydroxytrimethyl (K)
H6XO12Y01B6E75_1_699_-	2	0.0002	KLDQIGVNNSITK	Hydroxymethyl (N); HydroxymethylOP (K); Hydroxytrimethyl (K)
H6XO12Y01B6E75_1_699_-	2	0.0036	KLDQIGVNNSITK	Hydroxymethyl (N); HydroxymethylOP (K); Hydroxytrimethyl (K)
H6XO12Y01B6E75_1_699_-	2	0.0052	KLDQIGVNNSITK	Hydroxymethyl (N); HydroxymethylOP (K); Hydroxytrimethyl (K)
H6XO12Y01CXELI_1_516_+	22	-0.0039	KNGGNKHEGIR	Hydroxymethyl (N); HydroxymethylOP (K)
H6XO12Y01CXELI_1_516_+	22	0.0014	KNGGNKHEGIR	Hydroxymethyl (N); HydroxymethylOP (K)
H6XO12Y01CXELI_1_516_+	22	0.0039	KNGGNKHEGIR	Hydroxymethyl (N); HydroxymethylOP (K)
H6XO12Y01A8ZIN_1_858_+	2	-0.0032	SLEAYKNTFK	Hydroxymethyl (N); HydroxymethylOP (K)
H6F2VRE02G32AE_1_483_-	2	-0.0008	VLNTLWKK	Hydroxymethyl (N); HydroxymethylOP (K)
H6XO12Y01EAFIV_237_508_-	7	0.0067	ANEKGMKKNGPK	Hydroxymethyl (N); 3 HydroxymethylOP (K)
H6XO12Y01CXELI_1_516_+	22	0.0053	KNGGNKAEGIR	Hydroxymethyl (N); 2 HydroxymethylOP (K)
H6XO12Y01CXELI_1_516_+	22	-0.0021	KNGGNKIEGIR	Hydroxymethyl (N); 2 HydroxymethylOP (K)
H6XO12Y01CXELI_1_516_+	22	-0.0034	KNGGNKHEGIR	Hydroxymethyl (N); 2 HydroxymethylOP (K)
H6XO12Y01CN9XL_1_579_-	4	0.0012	TVLIMELINNVAK	Hydroxymethyl (N)
H6XO12Y01DJULX_1_767_+	4	-0.0004	VRELSVQSANATNSASDR	Hydroxymethyl (N)
H6XO12Y01BTOCL_1_546_-	6	-0.0021	DASRAADNIR	Hydroxymethyl (N)
H6XO12Y01BTOCL_1_546_-	6	0.0021	DASRAADNIR	Hydroxymethyl (N)
H6XO12Y01BTOCL_1_546_-	6	0.004	DASRAADNIR	Hydroxymethyl (N)
H6XO12Y01BTOCL_1_546_-	6	0.0045	DASRAADNIR	Hydroxymethyl (N)
H6XO12Y01BTOCL_1_546_-	6	0.0047	DASRAADNIR	Hydroxymethyl (N)
H6XO12Y01BTOCL_1_546_-	6	0.0049	DASRAADNIR	Hydroxymethyl (N)
H6XO12Y01BTOCL_1_546_-	6	0.0053	DASRAADNIR	Hydroxymethyl (N)
H6XO12Y01BTOCL_1_546_-	6	0.0055	DASRAADNIR	Hydroxymethyl (N)
H6XO12Y01B0NTG_1_465_-	3	0.0003	LSTGLAVAGPIDNAVK	Hydroxymethyl (N)
H6F2VRE02FUBWG_1_535_-	3	0.0012	TVLIMELINNVAK	Hydroxymethyl (N)
H6XO12Y01DU1SR_1_566_-	2	0.0006	TPVGMDFNTSGK	Hydroxymethyl (N)
H6XO12Y01CXFII_82_696_+	3	0.0003	LSTGLAVAGPIDNAVK	Hydroxymethyl (N)
H6XO12Y02FRBJW_1_645_+	4	0.0006	TPVGMDFNTSGK	Hydroxymethyl (N)
H6XO12Y01EYRPU_1_680_-	3	0.0004	TAIAIDAIINQK	Hydroxymethyl (N)
H6XO12Y01EYRPU_1_680_-	3	0.0038	TAIAIDAIINQK	Hydroxymethyl (N)
H6XO12Y01EYRPU_1_680_-	3	0.0051	TAIAIDAIINQK	Hydroxymethyl (N)
H6XO12Y01EYRPU_1_680_-	3	0.0052	TAIAIDAIINQK	Hydroxymethyl (N)
H6XO12Y01ED2QF_1_534_+	2	0.0006	TPVGMDFNTSGK	Hydroxymethyl (N)
H6XO12Y02IZBG7_1_557_+	3	-0.0029	TPVGMDFNASGK	Hydroxymethyl (N)
H6XO12Y01BKDY6_1_582_-	2	-0.0038	SKPHVNIGTIGHVDHGK	Hydroxymethyl (N)
H6XO12Y01DEBWK_166_536_+	5	-0.0002	IDLNKR	Hydroxymethyl (N)
H6XO12Y01DEBWK_166_536_+	5	-0.0001	IDLNKR	Hydroxymethyl (N)
H6XO12Y01DEBWK_166_536_+	5	0	IDLNKR	Hydroxymethyl (N)
H6XO12Y01DEBWK_166_536_+	5	0.0011	IDLNKR	Hydroxymethyl (N)
H6XO12Y01CXELI_1_516_+	22	0	NGGNKAEGIR	Hydroxymethyl (N)
H6XO12Y01CXELI_1_516_+	22	0.0017	NGGNKAEGIR	Hydroxymethyl (N)
H6XO12Y01CXELI_1_516_+	22	0.0019	NGGNKAEGIR	Hydroxymethyl (N)
H6XO12Y01CXELI_1_516_+	22	0.0024	NGGNKAEGIR	Hydroxymethyl (N)
H6XO12Y01CXELI_1_516_+	22	0.0027	NGGNKAEGIR	Hydroxymethyl (N)
H6XO12Y01CXELI_1_516_+	22	0.003	NGGNKAEGIR	Hydroxymethyl (N)
H6XO12Y01CXELI_1_516_+	22	0.0031	NGGNKAEGIR	Hydroxymethyl (N)
H6XO12Y01CXELI_1_516_+	22	0.0033	NGGNKAEGIR	Hydroxymethyl (N)
H6XO12Y01CXELI_1_516_+	22	0.0035	NGGNKAEGIR	Hydroxymethyl (N)
H6XO12Y01CXELI_1_516_+	22	0.0036	NGGNKAEGIR	Hydroxymethyl (N)
H6XO12Y01CXELI_1_516_+	22	0.0037	NGGNKAEGIR	Hydroxymethyl (N)
H6XO12Y01CXELI_1_516_+	22	0.0038	NGGNKAEGIR	Hydroxymethyl (N)
H6XO12Y01CXELI_1_516_+	22	0.0039	NGGNKAEGIR	Hydroxymethyl (N)
H6XO12Y01CXELI_1_516_+	22	0.0041	NGGNKAEGIR	Hydroxymethyl (N)
H6XO12Y01CXELI_1_516_+	22	0.0042	NGGNKAEGIR	Hydroxymethyl (N)
H6XO12Y01CXELI_1_516_+	22	0.0043	NGGNKAEGIR	Hydroxymethyl (N)
H6XO12Y01CXELI_1_516_+	22	0.0044	NGGNKAEGIR	Hydroxymethyl (N)
H6XO12Y01CXELI_1_516_+	22	0.0046	NGGNKAEGIR	Hydroxymethyl (N)
H6XO12Y01CXELI_1_516_+	22	0.0047	NGGNKAEGIR	Hydroxymethyl (N)
H6XO12Y01CXELI_1_516_+	22	0.0048	NGGNKAEGIR	Hydroxymethyl (N)
H6XO12Y01CXELI_1_516_+	22	0.0049	NGGNKAEGIR	Hydroxymethyl (N)
H6XO12Y01CXELI_1_516_+	22	0.005	NGGNKAEGIR	Hydroxymethyl (N)
H6XO12Y01CXELI_1_516_+	22	0.0052	NGGNKAEGIR	Hydroxymethyl (N)
H6XO12Y01CXELI_1_516_+	22	0.0015	NGGNKSEGIR	Hydroxymethyl (N)
H6XO12Y01CXELI_1_516_+	22	0.004	NGGNKSEGIR	Hydroxymethyl (N)
H6XO12Y01CXELI_1_516_+	22	0.0043	NGGNKSEGIR	Hydroxymethyl (N)
H6XO12Y01CXELI_1_516_+	22	0.0022	NGGNKQEGIR	Hydroxymethyl (N)
H6XO12Y01CXELI_1_516_+	22	0.0035	NGGNKQEGIR	Hydroxymethyl (N)
H6XO12Y01CXELI_1_516_+	22	0.0046	NGGNKQEGIR	Hydroxymethyl (N)
H6XO12Y01CXELI_1_516_+	22	0.0052	NGGNKQEGIR	Hydroxymethyl (N)
H6XO12Y01CXELI_1_516_+	22	0.0031	KNGGNKAEGIR	Hydroxymethyl (N)
H6XO12Y01CXELI_1_516_+	22	0.0044	KNGGNKAEGIR	Hydroxymethyl (N)
H6XO12Y01CXELI_1_516_+	22	0.0046	KNGGNKAEGIR	Hydroxymethyl (N)
H6XO12Y01CXELI_1_516_+	22	0.0048	KNGGNKAEGIR	Hydroxymethyl (N)
H6XO12Y01CXELI_1_516_+	22	-0.006	KNGGNKIEGIR	Hydroxymethyl (N)
H6XO12Y01CXELI_1_516_+	22	-0.0045	KNGGNKIEGIR	Hydroxymethyl (N)
H6F2VRE02G37H5_1_539_+	2	0.0012	TVIIMELINNIGK	Hydroxymethyl (N)
H6XO12Y01DEWUG_1_623_+	3	-0.0056	SGESIWNVSVA	Hydroxymethyl (N)
H6XO12Y01BI09L_1_219_-	2	-0.0016	LSTGLSVAGPIDNAVK	Hydroxymethyl (N)
H6XO12Y01B8BG7_1_670_+	2	-0.0038	TKPHVNVGTIGHVDHGK	Hydroxymethyl (N)
H6F2VRE02IBERW_1_482_-	2	0.0006	YEQLFNR	Hydroxymethyl (N)
H6XO12Y01D9X82_1_691_-	2	-0.0092	VCQVPDTGGIDDKGFNETAWLGAQR	Hydroxymethyl (N)
H6XO12Y01D9X82_1_691_-	2	-0.0055	VCQVPDTGGIDDKGFNETAWLGAQR	Hydroxymethyl (N)
H6XO12Y01D9X82_1_691_-	2	0.0016	VCQVPDTGGIDDKGFNETAWLGAQR	Hydroxymethyl (N)
H6XO12Y01D9X82_1_691_-	2	0.0051	VCQVPDTGGIDDKGFNETAWLGAQR	Hydroxymethyl (N)
H6XO12Y02HBX0N_1_703_-	2	0.0005	VGEIFLNAR	Hydroxymethyl (N)
H6XO12Y02HBX0N_1_703_-	2	0.0035	VGEIFLNAR	Hydroxymethyl (N)
H6XO12Y02HBX0N_1_703_-	2	0.0051	VGEIFLNAR	Hydroxymethyl (N)
H6F2VRE02I8BEL_1_486_-	2	-0.0008	SAVCKINIDSDGR	Hydroxymethyl (N)
H6F2VRE02F28HL_1_501_+	2	-0.0042	NWVAAGLADR	Hydroxymethyl (N)
H6F2VRE02F28HL_1_501_+	2	-0.0039	NWVAAGLADR	Hydroxymethyl (N)
H6F2VRE02F28HL_1_501_+	2	-0.0024	NWVAAGLADR	Hydroxymethyl (N)
H6F2VRE02F28HL_1_501_+	2	-0.0023	NWVAAGLADR	Hydroxymethyl (N)
H6F2VRE02F28HL_1_501_+	2	-0.0021	NWVAAGLADR	Hydroxymethyl (N)
H6F2VRE02F28HL_1_501_+	2	-0.002	NWVAAGLADR	Hydroxymethyl (N)
H6F2VRE02F28HL_1_501_+	2	-0.0018	NWVAAGLADR	Hydroxymethyl (N)
H6F2VRE02F28HL_1_501_+	2	-0.0015	NWVAAGLADR	Hydroxymethyl (N)
H6F2VRE02F28HL_1_501_+	2	-0.0013	NWVAAGLADR	Hydroxymethyl (N)
H6F2VRE02F28HL_1_501_+	2	-0.0012	NWVAAGLADR	Hydroxymethyl (N)
H6F2VRE02F28HL_1_501_+	2	-0.001	NWVAAGLADR	Hydroxymethyl (N)
H6F2VRE02F28HL_1_501_+	2	-0.0009	NWVAAGLADR	Hydroxymethyl (N)
H6F2VRE02F28HL_1_501_+	2	-0.0007	NWVAAGLADR	Hydroxymethyl (N)
H6F2VRE02F28HL_1_501_+	2	-0.0006	NWVAAGLADR	Hydroxymethyl (N)
H6F2VRE02F28HL_1_501_+	2	-0.0004	NWVAAGLADR	Hydroxymethyl (N)
H6F2VRE02F28HL_1_501_+	2	-0.0003	NWVAAGLADR	Hydroxymethyl (N)
H6F2VRE02F28HL_1_501_+	2	-0.0002	NWVAAGLADR	Hydroxymethyl (N)
H6F2VRE02F28HL_1_501_+	2	-0.0001	NWVAAGLADR	Hydroxymethyl (N)
H6F2VRE02F28HL_1_501_+	2	0.0002	NWVAAGLADR	Hydroxymethyl (N)
H6F2VRE02F28HL_1_501_+	2	0.0003	NWVAAGLADR	Hydroxymethyl (N)
H6F2VRE02F28HL_1_501_+	2	0.0004	NWVAAGLADR	Hydroxymethyl (N)
H6F2VRE02F28HL_1_501_+	2	0.0005	NWVAAGLADR	Hydroxymethyl (N)
H6F2VRE02F28HL_1_501_+	2	0.0007	NWVAAGLADR	Hydroxymethyl (N)
H6F2VRE02F28HL_1_501_+	2	0.0008	NWVAAGLADR	Hydroxymethyl (N)
H6F2VRE02F28HL_1_501_+	2	0.001	NWVAAGLADR	Hydroxymethyl (N)
H6F2VRE02F28HL_1_501_+	2	0.0012	NWVAAGLADR	Hydroxymethyl (N)
H6F2VRE02F28HL_1_501_+	2	0.0013	NWVAAGLADR	Hydroxymethyl (N)
H6F2VRE02F28HL_1_501_+	2	0.0016	NWVAAGLADR	Hydroxymethyl (N)
H6F2VRE02F28HL_1_501_+	2	0.0019	NWVAAGLADR	Hydroxymethyl (N)
H6F2VRE02F28HL_1_501_+	2	0.0022	NWVAAGLADR	Hydroxymethyl (N)
H6F2VRE02F28HL_1_501_+	2	0.0026	NWVAAGLADR	Hydroxymethyl (N)
H6F2VRE02F28HL_1_501_+	2	0.0027	NWVAAGLADR	Hydroxymethyl (N)
H6F2VRE02F28HL_1_501_+	2	0.003	NWVAAGLADR	Hydroxymethyl (N)
H6F2VRE02F28HL_1_501_+	2	0.0032	NWVAAGLADR	Hydroxymethyl (N)
H6F2VRE02F28HL_1_501_+	2	0.0037	NWVAAGLADR	Hydroxymethyl (N)
H6XO12Y01B823Y_1_906_+	2	0.0007	LALLNR	Hydroxymethyl (N)
H6XO12Y01BFSEE_1_814_+	2	0.0002	LGNLIGIIK	Hydroxymethyl (N)
H6XO12Y01B24DF_1_596_+	2	0.0007	LAIINR	Hydroxymethyl (N)
H6XO12Y01AQGJX_1_709_-	2	-0.0009	VLPPNVR	Hydroxymethyl (N)
H6F2VRE02JFUZ7_1_498_-	2	-0.0071	REGMEINAFYNR	Hydroxymethyl (N)
H6XO12Y02G812T_1_482_-	2	0.0051	ANPNTVMPPFGR	Hydroxymethyl (N)
H6XO12Y01ASL8O_1_588_+	5	-0.0034	NDAVASLR	Hydroxymethyl (N)
H6XO12Y01ASL8O_1_588_+	5	-0.0012	NDAVASLR	Hydroxymethyl (N)
H6XO12Y01EAR1R_1_756_+	2	0	ELVSNAADALDK	Hydroxymethyl (N)
H6XO12Y01EAR1R_1_756_+	2	0.0003	ELVSNAADALDK	Hydroxymethyl (N)
H6XO12Y01ANXZE_1_561_+	2	-0.0038	SKPHINVGTIGHVDHGK	Hydroxymethyl (N)
H6XO12Y01EAFIV_237_508_-	7	-0.0031	KAGPKKEGK	2 HydroxymethylOP (K)
H6XO12Y01EAFIV_237_508_-	7	-0.0053	ANEKGMKKVGPK	2 HydroxymethylOP (K)
H6XO12Y01B6E75_1_699_-	2	-0.0043	LDQIGVNKSITK	2 HydroxymethylOP (K)
H6XO12Y01B6E75_1_699_-	2	-0.0031	LDQIGVNKSITK	2 HydroxymethylOP (K)
H6XO12Y01B6E75_1_699_-	2	0.0042	LDQIGVNKSITK	2 HydroxymethylOP (K)
H6XO12Y01BZOPQ_1_715_+	3	-0.0016	EVRNYEANNK	2 Hydroxymethyl (N); HydroxymethylOP (K)
H6XO12Y01BZOPQ_1_715_+	3	0.0037	EVRNYEANNK	2 Hydroxymethyl (N); HydroxymethylOP (K)
H6XO12Y01B9801_1_679_-	3	-0.0016	EVRNYEANNK	2 Hydroxymethyl (N); HydroxymethylOP (K)
H6XO12Y01B9801_1_679_-	3	0.0037	EVRNYEANNK	2 Hydroxymethyl (N); HydroxymethylOP (K)
H6XO12Y01CXELI_1_516_+	22	0.0012	NGGNKGEGIR	2 Hydroxymethyl (N)
H6XO12Y01CXELI_1_516_+	22	0.0053	NGGNKNEGIR	2 Hydroxymethyl (N)
H6XO12Y02FVY6I_1_556_+	3	-0.0005	LSENGNRVDK	2 Hydroxymethyl (N)
H6XO12Y02JNQ57_1_496_-	2	0.0044	GEAGNNPSLR	2 Hydroxymethyl (N)
H6XO12Y02JNQ57_1_496_-	2	0.0047	GEAGNNPSLR	2 Hydroxymethyl (N)
H6XO12Y01B823Y_1_906_+	2	-0.0021	NNRLALLNR	2 Hydroxymethyl (N)
H6XO12Y01B823Y_1_906_+	2	0.0027	NNRLALLNR	2 Hydroxymethyl (N)
H6XO12Y01B823Y_1_906_+	2	0.0028	NNRLALLNR	2 Hydroxymethyl (N)
H6XO12Y01B823Y_1_906_+	2	0.0037	NNRLALLNR	2 Hydroxymethyl (N)
H6XO12Y01CV4GR_1_532_+	7	-0.0025	SDPTTDIYFK	Methyl (DE)
H6XO12Y01CV4GR_1_532_+	7	0.0016	SDPTTDIYFK	Methyl (DE)
H6XO12Y01CV4GR_1_532_+	7	-0.0033	AIGDLEVFDDK	Methyl (DE)
H6XO12Y01CV4GR_1_532_+	7	0.0044	AIGDLEVFDDK	Methyl (DE)
H6XO12Y01DLJ6O_1_548_-	5	-0.0017	LQVDFNK	Methyl (DE)
H6XO12Y01DPD4C_1_566_+	5	-0.0017	LQVDFNK	Methyl (DE)
H6XO12Y01DPD4C_1_566_+	5	-0.0015	TPTGMDFNTSGAK	Methyl (DE)
H6XO12Y01DPD4C_1_566_+	5	0.0009	TPTGMDFNTSGAK	Methyl (DE)
H6XO12Y01DPD4C_1_566_+	5	0.0057	TPTGMDFNTSGAK	Methyl (DE)
H6XO12Y01BUXCP_1_568_-	6	-0.0025	SDPTTDIYFK	Methyl (DE)
H6XO12Y01BUXCP_1_568_-	6	0.0016	SDPTTDIYFK	Methyl (DE)
H6XO12Y01BUXCP_1_568_-	6	-0.0033	AIGDLEVFDDK	Methyl (DE)
H6XO12Y01BUXCP_1_568_-	6	0.0044	AIGDLEVFDDK	Methyl (DE)
H6XO12Y01ATYX8_1_405_-	3	0.0027	ELAVQSANATNSASDR	Methyl (DE)
H6XO12Y01D2AD9_1_497_-	3	0.0027	ELAVQSANATNSASDR	Methyl (DE)
H6XO12Y01D2AD9_1_497_-	3	0.0065	IRELAVQSANATNSASDR	Methyl (DE)
H6XO12Y01BLSHF_1_698_-	3	-0.0016	LDLAQYR	Methyl (DE)
H6XO12Y01BLSHF_1_698_-	3	0	LDLAQYR	Methyl (DE)
H6XO12Y01BLSHF_1_698_-	3	0.0001	LDLAQYR	Methyl (DE)
H6XO12Y01DU1SR_1_566_-	3	-0.0017	LQVDFNK	Methyl (DE)
H6XO12Y01DU1SR_1_566_-	3	0.0034	TPVGMDFNTSGK	Methyl (DE)
H6XO12Y01APBLE_1_600_+	4	-0.0021	WDGRMPK	Methyl (DE)
H6XO12Y01A74FI_1_694_+	4	0.0065	TAVAIDTIINQK	Methyl (DE)
H6XO12Y01A74FI_1_694_+	4	-0.0041	GEIKAEEFEPLEK	Methyl (DE)
H6F2VRE02HWDJ4_1_486_-	4	0.0031	KALEEPVR	Methyl (DE)
H6XO12Y01C25EC_1_713_-	6	-0.0028	AAVEEGIVPGGGVALIR	Methyl (DE)
H6XO12Y01C25EC_1_713_-	6	-0.0055	AQIEESSSDYDREK	Methyl (DE)
H6XO12Y01C25EC_1_713_-	6	-0.0011	AQIEESSSDYDREK	Methyl (DE)
H6XO12Y01BTOCL_1_546_-	5	0	DASRAADGIR	Methyl (DE)
H6XO12Y01BTOCL_1_546_-	5	0.0027	DASRAADGIR	Methyl (DE)
H6XO12Y01BTOCL_1_546_-	5	0.0029	DASRAADGIR	Methyl (DE)
H6XO12Y01BTOCL_1_546_-	5	0.0031	DASRAADGIR	Methyl (DE)
H6XO12Y01BTOCL_1_546_-	5	0.0033	DASRAADGIR	Methyl (DE)
H6XO12Y01BTOCL_1_546_-	5	0.0034	DASRAADGIR	Methyl (DE)
H6XO12Y01BTOCL_1_546_-	5	0.0036	DASRAADGIR	Methyl (DE)
H6XO12Y01BTOCL_1_546_-	5	0.0037	DASRAADGIR	Methyl (DE)
H6XO12Y01BTOCL_1_546_-	5	0.0038	DASRAADGIR	Methyl (DE)
H6XO12Y01BTOCL_1_546_-	5	0.0039	DASRAADGIR	Methyl (DE)
H6XO12Y01BTOCL_1_546_-	5	0.004	DASRAADGIR	Methyl (DE)
H6XO12Y01BTOCL_1_546_-	5	0.0042	DASRAADGIR	Methyl (DE)
H6XO12Y01BTOCL_1_546_-	5	0.0043	DASRAADGIR	Methyl (DE)
H6XO12Y01BTOCL_1_546_-	5	0.0044	DASRAADGIR	Methyl (DE)
H6XO12Y01BTOCL_1_546_-	5	0.0045	DASRAADGIR	Methyl (DE)
H6XO12Y01BTOCL_1_546_-	5	0.0047	DASRAADGIR	Methyl (DE)
H6XO12Y01BTOCL_1_546_-	5	0.0048	DASRAADGIR	Methyl (DE)
H6XO12Y01BTOCL_1_546_-	5	0.0049	DASRAADGIR	Methyl (DE)
H6XO12Y01BTOCL_1_546_-	5	0.0051	DASRAADGIR	Methyl (DE)
H6XO12Y01BTOCL_1_546_-	5	-0.0002	DASRAADNIR	Methyl (DE)
H6XO12Y01BTOCL_1_546_-	5	0.0002	DASRAADNIR	Methyl (DE)
H6XO12Y01BTOCL_1_546_-	5	0.0016	DASRAADNIR	Methyl (DE)
H6XO12Y01BTOCL_1_546_-	5	0.0018	DASRAADNIR	Methyl (DE)
H6XO12Y01BTOCL_1_546_-	5	0.0019	DASRAADNIR	Methyl (DE)
H6XO12Y01BTOCL_1_546_-	5	0.002	DASRAADNIR	Methyl (DE)
H6XO12Y01BTOCL_1_546_-	5	0.0022	DASRAADNIR	Methyl (DE)
H6XO12Y01BTOCL_1_546_-	5	0.0027	DASRAADNIR	Methyl (DE)
H6XO12Y01BTOCL_1_546_-	5	0.003	DASRAADNIR	Methyl (DE)
H6XO12Y01BTOCL_1_546_-	5	0.0031	DASRAADNIR	Methyl (DE)
H6XO12Y01BTOCL_1_546_-	5	0.0033	DASRAADNIR	Methyl (DE)
H6XO12Y01BTOCL_1_546_-	5	0.0035	DASRAADNIR	Methyl (DE)
H6XO12Y01BTOCL_1_546_-	5	0.0036	DASRAADNIR	Methyl (DE)
H6XO12Y01BTOCL_1_546_-	5	0.0037	DASRAADNIR	Methyl (DE)
H6XO12Y01BTOCL_1_546_-	5	0.0038	DASRAADNIR	Methyl (DE)
H6XO12Y01BTOCL_1_546_-	5	0.004	DASRAADNIR	Methyl (DE)
H6XO12Y01BTOCL_1_546_-	5	0.0042	DASRAADNIR	Methyl (DE)
H6XO12Y01BTOCL_1_546_-	5	0.0043	DASRAADNIR	Methyl (DE)
H6XO12Y01BTOCL_1_546_-	5	0.0044	DASRAADNIR	Methyl (DE)
H6XO12Y01BTOCL_1_546_-	5	0.0046	DASRAADNIR	Methyl (DE)
H6XO12Y01BTOCL_1_546_-	5	0.0047	DASRAADNIR	Methyl (DE)
H6XO12Y01BTOCL_1_546_-	5	0.0048	DASRAADNIR	Methyl (DE)
H6XO12Y01BTOCL_1_546_-	5	0.0051	DASRAADNIR	Methyl (DE)
H6XO12Y01BTOCL_1_546_-	5	0.0052	DASRAADNIR	Methyl (DE)
H6XO12Y01BTOCL_1_546_-	5	0.0053	DASRAADNIR	Methyl (DE)
H6XO12Y01BTOCL_1_546_-	5	0.0017	DASRAADDIR	Methyl (DE)
H6XO12Y01BTOCL_1_546_-	5	0.0038	DASRAADDIR	Methyl (DE)
H6XO12Y02FRBJW_1_645_+	4	-0.0017	LQVDFNK	Methyl (DE)
H6XO12Y02FRBJW_1_645_+	4	0.0034	TPVGMDFNTSGK	Methyl (DE)
H6F2VRE02IC9S2_1_493_-	4	-0.0004	ALEDPLR	Methyl (DE)
H6XO12Y01C23MY_1_524_-	3	-0.0017	LQVDFNK	Methyl (DE)
H6XO12Y01CKFF4_1_467_-	2	0.0045	IDTATSGGVTGGR	Methyl (DE)
H6XO12Y01ED2QF_1_534_+	2	0.0034	TPVGMDFNTSGK	Methyl (DE)
H6XO12Y01DAW89_243_575_+	2	0.0017	EANSSEGGGVKGEAR	Methyl (DE)
H6XO12Y01B69FH_1_522_+	3	0.0031	ILGLYASET	Methyl (DE)
H6XO12Y01CBXSU_1_750_-	2	0.0002	LIADNPYYR	Methyl (DE)
H6XO12Y01CBXSU_1_750_-	2	0.001	LIADNPYYR	Methyl (DE)
H6XO12Y01E4HGX_1_601_-	4	-0.0015	GADVGADIVGK	Methyl (DE)
H6XO12Y01E4HGX_1_601_-	4	0.0001	GADVGADIVGK	Methyl (DE)
H6XO12Y01E4HGX_1_601_-	4	0.0019	GADVGADIVGK	Methyl (DE)
H6XO12Y01E4HGX_1_601_-	4	0.0022	GADVGADIVGK	Methyl (DE)
H6XO12Y01E4HGX_1_601_-	4	0.0025	VEAGIPEDDPRNPA	Methyl (DE)
H6F2VRE02HGX9N_1_472_+	3	-0.0015	GADVGADLVGK	Methyl (DE)
H6F2VRE02HGX9N_1_472_+	3	0.0001	GADVGADLVGK	Methyl (DE)
H6F2VRE02HGX9N_1_472_+	3	0.0019	GADVGADLVGK	Methyl (DE)
H6F2VRE02HGX9N_1_472_+	3	0.0022	GADVGADLVGK	Methyl (DE)
H6XO12Y02HGPR2_1_533_+	4	0.0009	LESIAIPR	Methyl (DE)
H6XO12Y02HGPR2_1_533_+	4	0.002	LESIAIPR	Methyl (DE)
H6XO12Y01DMZDV_1_635_-	3	-0.0013	VFETGIK	Methyl (DE)
H6XO12Y01DMZDV_1_635_-	3	-0.0002	VFETGIK	Methyl (DE)
H6XO12Y01DMZDV_1_635_-	3	0.0011	VFETGIK	Methyl (DE)
H6XO12Y01B63LZ_1_623_-	6	-0.003	GDDIVLR	Methyl (DE)
H6XO12Y01B63LZ_1_623_-	6	0.0015	GDDIVLR	Methyl (DE)
H6XO12Y01B63LZ_1_623_-	6	-0.004	FQPDGAGALR	Methyl (DE)
H6XO12Y01B63LZ_1_623_-	6	-0.0011	FQPDGAGALR	Methyl (DE)
H6XO12Y01B63LZ_1_623_-	6	-0.0006	FQPDGAGALR	Methyl (DE)
H6XO12Y01B63LZ_1_623_-	6	-0.0002	FQPDGAGALR	Methyl (DE)
H6XO12Y01B63LZ_1_623_-	6	0.0005	FQPDGAGALR	Methyl (DE)
H6XO12Y01B63LZ_1_623_-	6	0.0007	FQPDGAGALR	Methyl (DE)
H6XO12Y01B63LZ_1_623_-	6	0.0012	FQPDGAGALR	Methyl (DE)
H6XO12Y01B63LZ_1_623_-	6	0.0015	FQPDGAGALR	Methyl (DE)
H6XO12Y01B63LZ_1_623_-	6	0.0016	FQPDGAGALR	Methyl (DE)
H6XO12Y01B63LZ_1_623_-	6	0.0017	FQPDGAGALR	Methyl (DE)
H6XO12Y01B63LZ_1_623_-	6	0.0021	FQPDGAGALR	Methyl (DE)
H6XO12Y01B63LZ_1_623_-	6	0.0023	FQPDGAGALR	Methyl (DE)
H6XO12Y01B63LZ_1_623_-	6	0.0024	FQPDGAGALR	Methyl (DE)
H6XO12Y01B63LZ_1_623_-	6	0.0032	FQPDGAGALR	Methyl (DE)
H6XO12Y01B63LZ_1_623_-	6	0.0033	FQPDGAGALR	Methyl (DE)
H6XO12Y01B63LZ_1_623_-	6	0.004	FQPDGAGALR	Methyl (DE)
H6XO12Y01B63LZ_1_623_-	6	-0.0042	FQPDGSGALR	Methyl (DE)
H6XO12Y01B63LZ_1_623_-	6	0.0002	FQPDGSGALR	Methyl (DE)
H6XO12Y01B63LZ_1_623_-	6	0.0045	FQPDGSGALR	Methyl (DE)
H6XO12Y01B63LZ_1_623_-	6	-0.0052	FQPDGDGALR	Methyl (DE)
H6XO12Y01B63LZ_1_623_-	6	-0.0048	FQPDGDGALR	Methyl (DE)
H6XO12Y01B63LZ_1_623_-	6	-0.0047	FQPDGDGALR	Methyl (DE)
H6XO12Y01B63LZ_1_623_-	6	-0.0046	FQPDGDGALR	Methyl (DE)
H6XO12Y01B63LZ_1_623_-	6	-0.0044	FQPDGDGALR	Methyl (DE)
H6XO12Y01B63LZ_1_623_-	6	-0.004	FQPDGDGALR	Methyl (DE)
H6XO12Y01B63LZ_1_623_-	6	-0.0036	FQPDGDGALR	Methyl (DE)
H6XO12Y01B63LZ_1_623_-	6	-0.0035	FQPDGDGALR	Methyl (DE)
H6XO12Y01B63LZ_1_623_-	6	-0.0034	FQPDGDGALR	Methyl (DE)
H6XO12Y01B63LZ_1_623_-	6	-0.0033	FQPDGDGALR	Methyl (DE)
H6XO12Y01B63LZ_1_623_-	6	-0.0031	FQPDGDGALR	Methyl (DE)
H6XO12Y01B63LZ_1_623_-	6	-0.003	FQPDGDGALR	Methyl (DE)
H6XO12Y01B63LZ_1_623_-	6	-0.0029	FQPDGDGALR	Methyl (DE)
H6XO12Y01B63LZ_1_623_-	6	-0.0028	FQPDGDGALR	Methyl (DE)
H6XO12Y01B63LZ_1_623_-	6	-0.0025	FQPDGDGALR	Methyl (DE)
H6XO12Y01B63LZ_1_623_-	6	-0.002	FQPDGDGALR	Methyl (DE)
H6XO12Y01B63LZ_1_623_-	6	-0.0019	FQPDGDGALR	Methyl (DE)
H6XO12Y01B63LZ_1_623_-	6	-0.0018	FQPDGDGALR	Methyl (DE)
H6XO12Y01B63LZ_1_623_-	6	-0.0017	FQPDGDGALR	Methyl (DE)
H6XO12Y01B63LZ_1_623_-	6	-0.0014	FQPDGDGALR	Methyl (DE)
H6XO12Y01B63LZ_1_623_-	6	-0.0012	FQPDGDGALR	Methyl (DE)
H6XO12Y01B63LZ_1_623_-	6	-0.0011	FQPDGDGALR	Methyl (DE)
H6XO12Y01B63LZ_1_623_-	6	-0.0009	FQPDGDGALR	Methyl (DE)
H6XO12Y01B63LZ_1_623_-	6	-0.0008	FQPDGDGALR	Methyl (DE)
H6XO12Y01B63LZ_1_623_-	6	-0.0007	FQPDGDGALR	Methyl (DE)
H6XO12Y01B63LZ_1_623_-	6	-0.0006	FQPDGDGALR	Methyl (DE)
H6XO12Y01B63LZ_1_623_-	6	-0.0005	FQPDGDGALR	Methyl (DE)
H6XO12Y01B63LZ_1_623_-	6	-0.0003	FQPDGDGALR	Methyl (DE)
H6XO12Y01B63LZ_1_623_-	6	-0.0002	FQPDGDGALR	Methyl (DE)
H6XO12Y01B63LZ_1_623_-	6	-0.0001	FQPDGDGALR	Methyl (DE)
H6XO12Y01B63LZ_1_623_-	6	0	FQPDGDGALR	Methyl (DE)
H6XO12Y01B63LZ_1_623_-	6	0.0002	FQPDGDGALR	Methyl (DE)
H6XO12Y01B63LZ_1_623_-	6	0.0003	FQPDGDGALR	Methyl (DE)
H6XO12Y01B63LZ_1_623_-	6	0.0004	FQPDGDGALR	Methyl (DE)
H6XO12Y01B63LZ_1_623_-	6	0.0009	FQPDGDGALR	Methyl (DE)
H6XO12Y01B63LZ_1_623_-	6	0.0011	FQPDGDGALR	Methyl (DE)
H6XO12Y01B63LZ_1_623_-	6	0.0014	FQPDGDGALR	Methyl (DE)
H6XO12Y01B63LZ_1_623_-	6	0.0015	FQPDGDGALR	Methyl (DE)
H6XO12Y01B63LZ_1_623_-	6	0.0016	FQPDGDGALR	Methyl (DE)
H6XO12Y01B63LZ_1_623_-	6	0.0019	FQPDGDGALR	Methyl (DE)
H6XO12Y01DWJGK_1_462_+	2	-0.0004	AVEEPLR	Methyl (DE)
H6F2VRE02H6MA5_1_472_-	2	0.0016	QKEIELLK	Methyl (DE)
H6F2VRE02H6MA5_1_472_-	2	0.0027	QKEIELLK	Methyl (DE)
H6F2VRE02H6MA5_1_472_-	2	0.0028	QKEIELLK	Methyl (DE)
H6F2VRE02H6MA5_1_472_-	2	-0.0017	KQKEIELLK	Methyl (DE)
H6F2VRE02H6MA5_1_472_-	2	-0.0014	KQKEIELLK	Methyl (DE)
H6F2VRE02H6MA5_1_472_-	2	-0.0012	KQKEIELLK	Methyl (DE)
H6F2VRE02H6MA5_1_472_-	2	-0.0006	KQKEIELLK	Methyl (DE)
H6F2VRE02H6MA5_1_472_-	2	-0.0005	KQKEIELLK	Methyl (DE)
H6F2VRE02H6MA5_1_472_-	2	0.0002	KQKEIELLK	Methyl (DE)
H6F2VRE02H6MA5_1_472_-	2	0.0014	KQKEIELLK	Methyl (DE)
H6XO12Y01A7RNM_1_611_-	2	0.0003	APGIIDR	Methyl (DE)
H6XO12Y01CFTOT_1_606_-	4	-0.0008	DIEGRVKQIR	Methyl (DE)
H6XO12Y01CFTOT_1_606_-	4	-0.0028	AAVEEGIVPGGGVALIR	Methyl (DE)
H6XO12Y01BI7MZ_1_743_+	2	0.0034	TPVGMDFNTSGK	Methyl (DE)
H6XO12Y01BI7MZ_1_743_+	2	-0.0038	KDESDPQIGADR	Methyl (DE)
H6XO12Y01DHA2C_1_540_+	2	0.0022	STIAVDTVLNQK	Methyl (DE)
H6XO12Y01DHA2C_1_540_+	2	0.0031	STIAVDTVLNQK	Methyl (DE)
H6XO12Y01DHA2C_1_540_+	2	0.0032	STIAVDTVLNQK	Methyl (DE)
H6XO12Y01DHA2C_1_540_+	2	0.0037	STIAVDTVLNQK	Methyl (DE)
H6XO12Y01AOK5T_1_619_-	3	0.0044	AAVEEGVVPGGGVALVR	Methyl (DE)
H6XO12Y01DEBWK_166_536_+	3	-0.0017	DDLNKR	Methyl (DE)
H6XO12Y01DEBWK_166_536_+	3	0.0009	DDLNKR	Methyl (DE)
H6XO12Y01DEBWK_166_536_+	3	0.0011	DDLNKR	Methyl (DE)
H6XO12Y01DEBWK_166_536_+	3	-0.0021	KDDLNKR	Methyl (DE)
H6XO12Y01DQV7U_256_853_+	3	0.0017	RVDGPSMKDWR	Methyl (DE)
H6F2VRE02JN7S6_29_491_-	2	-0.0003	GKEVVDILK	Methyl (DE)
H6F2VRE02JN7S6_29_491_-	2	0.0015	GKEVVDILK	Methyl (DE)
H6F2VRE02JN7S6_29_491_-	2	0.0023	GKEVVDILK	Methyl (DE)
H6F2VRE02JN7S6_29_491_-	2	0.0024	GKEVVDILK	Methyl (DE)
H6F2VRE02JN7S6_29_491_-	2	0.0027	GKEVVDILK	Methyl (DE)
H6F2VRE02JN7S6_29_491_-	2	0.0028	GKEVVDILK	Methyl (DE)
H6F2VRE02JN7S6_29_491_-	2	-0.0017	KGKEVVDILK	Methyl (DE)
H6F2VRE02JN7S6_29_491_-	2	-0.0015	KGKEVVDILK	Methyl (DE)
H6F2VRE02JN7S6_29_491_-	2	-0.0013	KGKEVVDILK	Methyl (DE)
H6F2VRE02JN7S6_29_491_-	2	-0.0007	KGKEVVDILK	Methyl (DE)
H6F2VRE02JN7S6_29_491_-	2	-0.0005	KGKEVVDILK	Methyl (DE)
H6F2VRE02JN7S6_29_491_-	2	0.0002	KGKEVVDILK	Methyl (DE)
H6F2VRE02JN7S6_29_491_-	2	0.0014	KGKEVVDILK	Methyl (DE)
H6XO12Y01CKENK_1_553_-	2	0.0031	GQSLQDPFLNALR	Methyl (DE)
H6XO12Y01CKENK_1_553_-	2	0.0066	GQSLQDPFLNALR	Methyl (DE)
H6XO12Y01AYJG4_271_741_+	3	-0.0046	SNGIEVDKR	Methyl (DE)
H6XO12Y01AYJG4_271_741_+	3	-0.0045	SCRSNGIEVAK	Methyl (DE)
H6F2VRE02J1N6A_1_466_-	3	0.0065	TAVAIDTIINQK	Methyl (DE)
H6XO12Y01C21B3_1_648_-	2	-0.0004	GSALSIFGSDR	Methyl (DE)
H6XO12Y01DVWFD_1_712_+	2	-0.0014	STDLLLR	Methyl (DE)
H6XO12Y01DVWFD_1_712_+	2	-0.0013	STDLLLR	Methyl (DE)
H6XO12Y01DVWFD_1_712_+	2	-0.001	STDLLLR	Methyl (DE)
H6XO12Y01DVWFD_1_712_+	2	-0.0003	STDLLLR	Methyl (DE)
H6XO12Y01DVWFD_1_712_+	2	0	STDLLLR	Methyl (DE)
H6XO12Y01DVWFD_1_712_+	2	0.0001	STDLLLR	Methyl (DE)
H6XO12Y01DVWFD_1_712_+	2	0.0014	STDLLLR	Methyl (DE)
H6XO12Y01B59FA_1_613_+	2	0.0029	CSLTRDISETNDT	Methyl (DE)
H6XO12Y01EUBJG_1_732_-	2	-0.0028	AAVEEGIVPGGGVALLR	Methyl (DE)
H6XO12Y01AMF0P_1_701_-	2	0.0065	TAVALDTILNQK	Methyl (DE)
H6XO12Y01AZMX2_1_369_-	2	-0.0005	SELSELR	Methyl (DE)
H6XO12Y01AZMX2_1_369_-	2	-0.0004	SELSELR	Methyl (DE)
H6XO12Y01AZMX2_1_369_-	2	-0.0001	SELSELR	Methyl (DE)
H6XO12Y01AZMX2_1_369_-	2	0.0003	SELSELR	Methyl (DE)
H6XO12Y01AZMX2_1_369_-	2	0.0017	SELSELR	Methyl (DE)
H6XO12Y01AZMX2_1_369_-	2	0.0042	SELSELR	Methyl (DE)
H6XO12Y01AZMX2_1_369_-	2	-0.0002	SELSELRR	Methyl (DE)
H6XO12Y01AZMX2_1_369_-	2	0.0008	SELSELRR	Methyl (DE)
H6XO12Y01AZMX2_1_369_-	2	0.001	SELSELRR	Methyl (DE)
H6XO12Y01AZMX2_1_369_-	2	0.003	SELSELRR	Methyl (DE)
H6XO12Y01B02UC_1_639_+	2	-0.0005	SEISEIR	Methyl (DE)
H6XO12Y01B02UC_1_639_+	2	-0.0004	SEISEIR	Methyl (DE)
H6XO12Y01B02UC_1_639_+	2	-0.0001	SEISEIR	Methyl (DE)
H6XO12Y01B02UC_1_639_+	2	0.0003	SEISEIR	Methyl (DE)
H6XO12Y01B02UC_1_639_+	2	0.0017	SEISEIR	Methyl (DE)
H6XO12Y01B02UC_1_639_+	2	0.0042	SEISEIR	Methyl (DE)
H6XO12Y01B02UC_1_639_+	2	-0.0002	SEISEIRR	Methyl (DE)
H6XO12Y01B02UC_1_639_+	2	0.0008	SEISEIRR	Methyl (DE)
H6XO12Y01B02UC_1_639_+	2	0.001	SEISEIRR	Methyl (DE)
H6XO12Y01B02UC_1_639_+	2	0.003	SEISEIRR	Methyl (DE)
H6XO12Y01B02UC_1_639_+	2	0.0044	SEISEIRR	Methyl (DE)
H6XO12Y01DYHM9_1_618_+	4	0.0001	GAEIAQVDR	Methyl (DE)
H6XO12Y01DYHM9_1_618_+	4	0.0011	GAEIAQVDR	Methyl (DE)
H6XO12Y01DYHM9_1_618_+	4	-0.0002	GAESAQVDRR	Methyl (DE)
H6XO12Y01DYHM9_1_618_+	4	0.0002	GAESAQVDRR	Methyl (DE)
H6XO12Y01DYHM9_1_618_+	4	0.0016	GAESAQVDRR	Methyl (DE)
H6XO12Y01DYHM9_1_618_+	4	0.0017	GAESAQVDRR	Methyl (DE)
H6XO12Y01DYHM9_1_618_+	4	0.0019	GAESAQVDRR	Methyl (DE)
H6XO12Y01DYHM9_1_618_+	4	0.002	GAESAQVDRR	Methyl (DE)
H6XO12Y01DYHM9_1_618_+	4	0.0022	GAESAQVDRR	Methyl (DE)
H6XO12Y01DYHM9_1_618_+	4	0.0027	GAESAQVDRR	Methyl (DE)
H6XO12Y01DYHM9_1_618_+	4	0.0031	GAESAQVDRR	Methyl (DE)
H6XO12Y01DYHM9_1_618_+	4	0.0033	GAESAQVDRR	Methyl (DE)
H6XO12Y01DYHM9_1_618_+	4	0.0035	GAESAQVDRR	Methyl (DE)
H6XO12Y01DYHM9_1_618_+	4	0.0036	GAESAQVDRR	Methyl (DE)
H6XO12Y01DYHM9_1_618_+	4	0.0037	GAESAQVDRR	Methyl (DE)
H6XO12Y01DYHM9_1_618_+	4	0.0038	GAESAQVDRR	Methyl (DE)
H6XO12Y01DYHM9_1_618_+	4	0.0039	GAESAQVDRR	Methyl (DE)
H6XO12Y01DYHM9_1_618_+	4	0.0042	GAESAQVDRR	Methyl (DE)
H6XO12Y01DYHM9_1_618_+	4	0.0043	GAESAQVDRR	Methyl (DE)
H6XO12Y01DYHM9_1_618_+	4	0.0044	GAESAQVDRR	Methyl (DE)
H6XO12Y01DYHM9_1_618_+	4	0.0046	GAESAQVDRR	Methyl (DE)
H6XO12Y01DYHM9_1_618_+	4	0.0047	GAESAQVDRR	Methyl (DE)
H6XO12Y01DYHM9_1_618_+	4	0.0048	GAESAQVDRR	Methyl (DE)
H6XO12Y01DYHM9_1_618_+	4	0.0052	GAESAQVDRR	Methyl (DE)
H6XO12Y01DYHM9_1_618_+	4	0.0053	GAESAQVDRR	Methyl (DE)
H6XO12Y01DYHM9_1_618_+	4	-0.005	KGAESAQVDRR	Methyl (DE)
H6XO12Y02GSPME_1_621_+	6	-0.0059	ETNDKAEAEGVR	Methyl (DE)
H6XO12Y02GSPME_1_621_+	6	-0.0048	ETNDKAEAEGVR	Methyl (DE)
H6XO12Y02GSPME_1_621_+	6	-0.004	ETNDKAEAEGVR	Methyl (DE)
H6XO12Y02GSPME_1_621_+	6	-0.0032	ETNDKAEAEGVR	Methyl (DE)
H6XO12Y02GSPME_1_621_+	6	-0.0028	ETNDKAEAEGVR	Methyl (DE)
H6XO12Y02GSPME_1_621_+	6	-0.0025	ETNDKAEAEGVR	Methyl (DE)
H6XO12Y02GSPME_1_621_+	6	-0.0023	ETNDKAEAEGVR	Methyl (DE)
H6XO12Y02GSPME_1_621_+	6	-0.002	ETNDKAEAEGVR	Methyl (DE)
H6XO12Y02GSPME_1_621_+	6	-0.0018	ETNDKAEAEGVR	Methyl (DE)
H6XO12Y02GSPME_1_621_+	6	-0.001	ETNDKAEAEGVR	Methyl (DE)
H6XO12Y02GSPME_1_621_+	6	-0.0001	ETNDKAEAEGVR	Methyl (DE)
H6XO12Y02GSPME_1_621_+	6	0.0004	ETNDKAEAEGVR	Methyl (DE)
H6XO12Y02GSPME_1_621_+	6	0.0006	ETNDKAEAEGVR	Methyl (DE)
H6XO12Y02GSPME_1_621_+	6	0.0016	ETNDKAEAEGVR	Methyl (DE)
H6XO12Y02GSPME_1_621_+	6	0.0037	ETNDKAEAEGVR	Methyl (DE)
H6XO12Y02GSPME_1_621_+	6	0.005	ETNDKAEAEGVR	Methyl (DE)
H6XO12Y02GSPME_1_621_+	6	-0.0059	ETNDKSEAEGVR	Methyl (DE)
H6XO12Y02GSPME_1_621_+	6	-0.0047	ETNDKSEAEGVR	Methyl (DE)
H6XO12Y02GSPME_1_621_+	6	-0.0027	ETNDKSEAEGVR	Methyl (DE)
H6XO12Y02GSPME_1_621_+	6	-0.0021	ETNDKSEAEGVR	Methyl (DE)
H6XO12Y02GSPME_1_621_+	6	-0.0019	ETNDKSEAEGVR	Methyl (DE)
H6XO12Y02GSPME_1_621_+	6	-0.0012	ETNDKSEAEGVR	Methyl (DE)
H6XO12Y02GSPME_1_621_+	6	0.001	ETNDKSEAEGVR	Methyl (DE)
H6XO12Y02GSPME_1_621_+	6	0.0023	ETNDKSEAEGVR	Methyl (DE)
H6XO12Y02GSPME_1_621_+	6	0.0059	ETNDKSEAEGVR	Methyl (DE)
H6XO12Y02GSPME_1_621_+	6	0.0027	ETNDKKEAEGVR	Methyl (DE)
H6XO12Y01A8CLZ_1_521_+	2	0	ELVSNASDALDK	Methyl (DE)
H6XO12Y01A8CLZ_1_521_+	2	0.0003	ELVSNASDALDK	Methyl (DE)
H6XO12Y01A8CLZ_1_521_+	2	0.0007	ELVSNASDALDK	Methyl (DE)
H6XO12Y01DOAH5_250_703_-	2	-0.0047	GSDEYNLALGER	Methyl (DE)
H6XO12Y01DOAH5_250_703_-	2	-0.0001	GSDEYNLALGER	Methyl (DE)
H6XO12Y02GJD1W_292_807_-	3	-0.0004	ALEDPLR	Methyl (DE)
H6XO12Y02GJD1W_292_807_-	3	-0.0027	DGAATEIR	Methyl (DE)
H6XO12Y02GJD1W_292_807_-	3	0.0005	DGAATEKR	Methyl (DE)
H6XO12Y01CY2MQ_1_785_+	2	-0.0008	FLAGDTDINDASR	Methyl (DE)
H6XO12Y01CY2MQ_1_785_+	2	0.0033	FLAGDTDINDASR	Methyl (DE)
H6XO12Y01AZZ7U_1_619_-	3	-0.0007	QLLSDIQR	Methyl (DE)
H6XO12Y01AZZ7U_1_619_-	3	0.002	QLLSDIQR	Methyl (DE)
H6XO12Y01AZZ7U_1_619_-	3	-0.0002	QLLSDDQRK	Methyl (DE)
H6XO12Y01AZZ7U_1_619_-	3	-0.0001	QLLSDDQRK	Methyl (DE)
H6XO12Y01AZZ7U_1_619_-	3	0.0022	QLLSDDQRK	Methyl (DE)
H6XO12Y01AZZ7U_1_619_-	3	0.0034	QLLSDDQRK	Methyl (DE)
H6XO12Y01AZZ7U_1_619_-	3	0.0037	QLLSDDQRK	Methyl (DE)
H6XO12Y01AZZ7U_1_619_-	3	0.0038	QLLSDDQRK	Methyl (DE)
H6XO12Y01AZZ7U_1_619_-	3	0.0044	QLLSDDQRK	Methyl (DE)
H6XO12Y01AZZ7U_1_619_-	3	0.0048	QLLSDDQRK	Methyl (DE)
H6XO12Y01B2U0T_1_391_+	2	-0.0016	LDNVVYR	Methyl (DE)
H6XO12Y01B2U0T_1_391_+	2	0	LDNVVYR	Methyl (DE)
H6XO12Y01B2U0T_1_391_+	2	0.0001	LDNVVYR	Methyl (DE)
H6XO12Y02IL7KY_1_788_-	2	0.0008	IGDWIER	Methyl (DE)
H6XO12Y02IL7KY_1_788_-	2	0.002	IGDWIER	Methyl (DE)
H6XO12Y02IL7KY_1_788_-	2	-0.0005	GIADADEAKR	Methyl (DE)
H6XO12Y01AZMUA_1_165_-	2	0.0015	KAIYDAVAASEGK	Methyl (DE)
H6XO12Y01C1M4W_1_145_+	2	0.0012	DDVSSLVR	Methyl (DE)
H6XO12Y01D2JFH_1_400_+	2	-0.0014	EDDLNKR	Methyl (DE)
H6XO12Y01D2JFH_1_400_+	2	0.0016	EDDLNKR	Methyl (DE)
H6XO12Y01D2JFH_1_400_+	2	0.0017	EDDLNKR	Methyl (DE)
H6XO12Y01D2JFH_1_400_+	2	0.0025	EDDLNKR	Methyl (DE)
H6F2VRE02G9BPJ_1_513_-	2	-0.001	VGEIFNITR	Methyl (DE)
H6XO12Y01BE5S3_1_670_+	2	-0.001	VGEIFNITR	Methyl (DE)
H6XO12Y01BE5S3_1_670_+	2	-0.0037	LTAEAGKVER	Methyl (DE)
H6XO12Y01A9PJZ_1_678_+	2	-0.0007	GDEIILR	Methyl (DE)
H6XO12Y01A9PJZ_1_678_+	2	0.0021	GDEIILR	Methyl (DE)
H6F2VRE02IDK8M_1_502_+	2	-0.0006	EKDIDLSQR	Methyl (DE)
H6XO12Y02JHD3T_41_411_-	2	0.0035	YAGIGDIIK	Methyl (DE)
H6XO12Y02JHD3T_41_411_-	2	0.0037	YAGIGDIIK	Methyl (DE)
H6XO12Y01B5E3U_1_482_-	2	0.0014	ITHATPAATYAHSPER	Methyl (DE)
H6XO12Y02HB8RR_1_686_-	2	-0.0067	EFKVCQVSDTGGIDDK	Methyl (DE)
H6XO12Y02HB8RR_1_686_-	2	-0.0055	EFKVCQVSDTGGIDDK	Methyl (DE)
H6XO12Y02HB8RR_1_686_-	2	-0.0051	EFKVCQVSDTGGIDDK	Methyl (DE)
H6XO12Y02HB8RR_1_686_-	2	-0.004	EFKVCQVSDTGGIDDK	Methyl (DE)
H6XO12Y02HB8RR_1_686_-	2	-0.0035	EFKVCQVSDTGGIDDK	Methyl (DE)
H6XO12Y02HB8RR_1_686_-	2	-0.0025	EFKVCQVSDTGGIDDK	Methyl (DE)
H6XO12Y02HB8RR_1_686_-	2	0.0006	EFKVCQVSDTGGIDDK	Methyl (DE)
H6XO12Y01BHOZH_1_782_+	2	-0.0016	LDNVVYR	Methyl (DE)
H6XO12Y01BHOZH_1_782_+	2	0	LDNVVYR	Methyl (DE)
H6XO12Y01BHOZH_1_782_+	2	0.0001	LDNVVYR	Methyl (DE)
H6F2VRE02G609T_1_490_+	2	-0.0027	VVNGIGLPIDGK	Methyl (DE)
H6F2VRE02G609T_1_490_+	2	-0.0017	VVNGIGLPIDGK	Methyl (DE)
H6F2VRE02G609T_1_490_+	2	0.0007	VVNGIGLPIDGK	Methyl (DE)
H6F2VRE02G609T_1_490_+	2	0.0012	VVNGIGLPIDGK	Methyl (DE)
H6F2VRE02G609T_1_490_+	2	0.0032	VVNGIGLPIDGK	Methyl (DE)
H6XO12Y01C4OTA_1_727_+	2	-0.0027	VVNALGVPIDGK	Methyl (DE)
H6XO12Y01C4OTA_1_727_+	2	-0.0017	VVNALGVPIDGK	Methyl (DE)
H6XO12Y01C4OTA_1_727_+	2	0.0007	VVNALGVPIDGK	Methyl (DE)
H6XO12Y01C4OTA_1_727_+	2	0.0012	VVNALGVPIDGK	Methyl (DE)
H6XO12Y01C4OTA_1_727_+	2	0.0032	VVNALGVPIDGK	Methyl (DE)
H6XO12Y01ALS6M_167_744_-	2	-0.0018	FDIEKLDER	Methyl (DE)
H6XO12Y01ALS6M_167_744_-	2	-0.0016	FDIEKLDER	Methyl (DE)
H6XO12Y01ALS6M_167_744_-	2	-0.0011	FDIEKLDER	Methyl (DE)
H6XO12Y01ALS6M_167_744_-	2	0.0004	FDIEKLDER	Methyl (DE)
H6XO12Y01ALS6M_167_744_-	2	0.0012	FDIEKLDER	Methyl (DE)
H6XO12Y01DX0SC_356_762_-	2	-0.0019	FDLGVTEVER	Methyl (DE)
H6XO12Y01DX0SC_356_762_-	2	-0.0016	FDLGVTEVER	Methyl (DE)
H6XO12Y01DX0SC_356_762_-	2	-0.0011	FDLGVTEVER	Methyl (DE)
H6XO12Y01DX0SC_356_762_-	2	0.0003	FDLGVTEVER	Methyl (DE)
H6XO12Y01DX0SC_356_762_-	2	0.0012	FDLGVTEVER	Methyl (DE)
H6XO12Y01C2SVF_1_310_-	2	-0.0008	IELSEVGGR	Methyl (DE)
H6XO12Y01C2SVF_1_310_-	2	0.0012	IELSEVGGR	Methyl (DE)
H6XO12Y01C2SVF_1_310_-	2	0.0014	IELSEVGGR	Methyl (DE)
H6XO12Y01C2SVF_1_310_-	2	0.0037	IELSEVGGR	Methyl (DE)
H6XO12Y01EKACR_1_618_-	2	-0.0021	IELDSINR	Methyl (DE)
H6XO12Y01EKACR_1_618_-	2	-0.002	IELDSINR	Methyl (DE)
H6XO12Y01EKACR_1_618_-	2	-0.0007	IELDSINR	Methyl (DE)
H6XO12Y01EKACR_1_618_-	2	0.0001	IELDSINR	Methyl (DE)
H6XO12Y01EKACR_1_618_-	2	0.0011	IELDSINR	Methyl (DE)
H6XO12Y01EKACR_1_618_-	2	0.0015	IELDSINR	Methyl (DE)
H6XO12Y01EKACR_1_618_-	2	0.002	IELDSINR	Methyl (DE)
H6XO12Y02FSPXQ_1_483_-	2	-0.0035	GDELVIR	Methyl (DE)
H6XO12Y02FSPXQ_1_483_-	2	0.0012	GDELVIR	Methyl (DE)
H6XO12Y02GQK1X_582_709_+	2	-0.0035	DGEIVLR	Methyl (DE)
H6XO12Y02GQK1X_582_709_+	2	-0.0006	DGEIVLR	Methyl (DE)
H6XO12Y02GQK1X_582_709_+	2	0.0012	DGEIVLR	Methyl (DE)
H6XO12Y01DQVQ5_312_566_+	2	0.003	GAEYVVDFVPK	Methyl (DE)
H6XO12Y01DQVQ5_312_566_+	2	0.0036	GAEYVVDFVPK	Methyl (DE)
H6XO12Y02H7USE_1_540_+	2	-0.0021	DLLSEVQR	Methyl (DE)
H6XO12Y02H7USE_1_540_+	2	-0.002	DLLSEVQR	Methyl (DE)
H6XO12Y02H7USE_1_540_+	2	-0.0008	DLLSEVQR	Methyl (DE)
H6XO12Y02H7USE_1_540_+	2	-0.0007	DLLSEVQR	Methyl (DE)
H6XO12Y02H7USE_1_540_+	2	-0.0002	DLLSEVQR	Methyl (DE)
H6XO12Y02H7USE_1_540_+	2	0.0001	DLLSEVQR	Methyl (DE)
H6XO12Y02H7USE_1_540_+	2	0.0011	DLLSEVQR	Methyl (DE)
H6XO12Y02H7USE_1_540_+	2	0.0014	DLLSEVQR	Methyl (DE)
H6XO12Y02H7USE_1_540_+	2	0.002	DLLSEVQR	Methyl (DE)
H6XO12Y02H7USE_1_540_+	2	0.0037	DLLSEVQR	Methyl (DE)
H6XO12Y02IX05Z_1_627_+	2	-0.0021	ELLSDLNR	Methyl (DE)
H6XO12Y02IX05Z_1_627_+	2	-0.002	ELLSDLNR	Methyl (DE)
H6XO12Y02IX05Z_1_627_+	2	-0.0008	ELLSDLNR	Methyl (DE)
H6XO12Y02IX05Z_1_627_+	2	-0.0007	ELLSDLNR	Methyl (DE)
H6XO12Y02IX05Z_1_627_+	2	-0.0001	ELLSDLNR	Methyl (DE)
H6XO12Y02IX05Z_1_627_+	2	0.0001	ELLSDLNR	Methyl (DE)
H6XO12Y02IX05Z_1_627_+	2	0.0014	ELLSDLNR	Methyl (DE)
H6XO12Y02IX05Z_1_627_+	2	0.0015	ELLSDLNR	Methyl (DE)
H6XO12Y02IX05Z_1_627_+	2	0.002	ELLSDLNR	Methyl (DE)
H6XO12Y02IX05Z_1_627_+	2	0.0038	ELLSDLNR	Methyl (DE)
H6F2VRE02F08Q4_92_521_+	2	0	EYNLALGDR	Methyl (DE)
H6XO12Y01C5WLS_1_261_+	2	0.0012	VDYLVR	Methyl (DE)
H6XO12Y01BE2OQ_37_535_+	2	0.0017	ISEYVSVVET	Methyl (DE)
H6F2VRE02GWBW3_1_404_+	3	-0.0029	FVDGGLR	Methyl (DE)
H6F2VRE02GWBW3_1_404_+	3	-0.0027	FVDGNLR	Methyl (DE)
H6F2VRE02GWBW3_1_404_+	3	-0.0004	FVDGNLR	Methyl (DE)
H6F2VRE02GWBW3_1_404_+	3	0.0018	FVDGYLR	Methyl (DE)
H6XO12Y01CKAUQ_1_507_-	2	-0.0021	EAISDLATR	Methyl (DE)
H6XO12Y02IX5FV_87_516_-	2	-0.0029	IVDDEATR	Methyl (DE)
H6XO12Y02IX5FV_87_516_-	2	-0.0018	IVDDEATR	Methyl (DE)
H6XO12Y02IX5FV_87_516_-	2	-0.001	IVDDEATR	Methyl (DE)
H6XO12Y02IX5FV_87_516_-	2	-0.0003	IVDDEATR	Methyl (DE)
H6XO12Y02IX5FV_87_516_-	2	0.0009	IVDDEATR	Methyl (DE)
H6XO12Y02IX5FV_87_516_-	2	0.0033	IVDDEATR	Methyl (DE)
H6XO12Y01AIH5I_1_629_-	2	-0.0014	SDTLLIR	Methyl (DE)
H6XO12Y01AIH5I_1_629_-	2	-0.0013	SDTLLIR	Methyl (DE)
H6XO12Y01AIH5I_1_629_-	2	-0.001	SDTLLIR	Methyl (DE)
H6XO12Y01AIH5I_1_629_-	2	-0.0003	SDTLLIR	Methyl (DE)
H6XO12Y01AIH5I_1_629_-	2	0	SDTLLIR	Methyl (DE)
H6XO12Y01AIH5I_1_629_-	2	0.0001	SDTLLIR	Methyl (DE)
H6XO12Y01AIH5I_1_629_-	2	0.0014	SDTLLIR	Methyl (DE)
H6XO12Y01CFXXB_1_710_-	2	0.0003	LSLNQELR	Methyl (DE)
H6XO12Y01CFXXB_1_710_-	2	0.0031	LSLNQELR	Methyl (DE)
H6F2VRE02GT5RK_91_459_+	2	0	LGDIIVR	Methyl (DE)
H6XO12Y01C7B13_1_430_-	2	-0.0004	DNLDIR	Methyl (DE)
H6XO12Y01BONP8_1_728_-	2	-0.002	AMETNDYRVPR	Methyl (DE)
H6XO12Y01BONP8_1_728_-	2	0.0006	AMETNDYRVPR	Methyl (DE)
H6XO12Y01BONP8_1_728_-	2	0.0013	AMETNDYRVPR	Methyl (DE)
H6XO12Y01BONP8_1_728_-	2	0.0019	AMETNDYRVPR	Methyl (DE)
H6XO12Y01BONP8_1_728_-	2	0.0023	AMETNDYRVPR	Methyl (DE)
H6XO12Y01CKF59_78_504_+	2	-0.0036	LVSDITK	Methyl (DE)
H6XO12Y01CKF59_78_504_+	2	-0.0025	LVSDITK	Methyl (DE)
H6XO12Y01CKF59_78_504_+	2	-0.002	LVSDITK	Methyl (DE)
H6XO12Y01CKF59_78_504_+	2	-0.0015	LVSDITK	Methyl (DE)
H6XO12Y01CKF59_78_504_+	2	-0.0011	LVSDITK	Methyl (DE)
H6XO12Y01CKF59_78_504_+	2	-0.001	LVSDITK	Methyl (DE)
H6XO12Y01CKF59_78_504_+	2	-0.0008	LVSDITK	Methyl (DE)
H6XO12Y01CKF59_78_504_+	2	-0.0005	LVSDITK	Methyl (DE)
H6XO12Y01DXROZ_1_646_-	2	-0.0057	HNTEFLVSDKSK	Methyl (DE)
H6XO12Y01DXROZ_1_646_-	2	-0.0034	HNTEFLVSDKSK	Methyl (DE)
H6F2VRE02IJG7Z_1_476_-	2	-0.0009	EAFPGDVFYCHSR	Methyl (DE)
H6XO12Y01CGOGP_1_541_-	2	-0.0003	LEENIFTSR	Methyl (DE)
H6XO12Y02IQSHP_1_819_-	2	0.001	FLEVQR	Methyl (DE)
H6XO12Y02IQSHP_1_819_-	2	0.0019	FLEVQR	Methyl (DE)
H6XO12Y01CYR10_1_474_-	2	-0.0002	IDAGDLR	Methyl (DE)
H6XO12Y02F11SY_316_577_-	2	0.001	FLLDAGR	Methyl (DE)
H6XO12Y02F11SY_316_577_-	2	0.0019	FLLDAGR	Methyl (DE)
H6XO12Y01DYTA0_1_535_-	2	0.001	DQTKIPEIIK	Methyl (DE)
H6XO12Y01DYTA0_1_535_-	2	0.0039	DQTKIPEIIK	Methyl (DE)
H6XO12Y01DYTA0_1_535_-	2	0.0044	DQTKIPEIIK	Methyl (DE)
H6XO12Y01BMV0U_61_420_-	2	0.0002	FNIDGR	Methyl (DE)
H6XO12Y01CQ7MD_1_141_+	2	-0.0014	STLDILR	Methyl (DE)
H6XO12Y01CQ7MD_1_141_+	2	-0.0013	STLDILR	Methyl (DE)
H6XO12Y01CQ7MD_1_141_+	2	-0.001	STLDILR	Methyl (DE)
H6XO12Y01CQ7MD_1_141_+	2	-0.0003	STLDILR	Methyl (DE)
H6XO12Y01CQ7MD_1_141_+	2	0	STLDILR	Methyl (DE)
H6XO12Y01CQ7MD_1_141_+	2	0.0001	STLDILR	Methyl (DE)
H6XO12Y01CQ7MD_1_141_+	2	0.0014	STLDILR	Methyl (DE)
H6XO12Y02HAVT4_1_385_+	2	-0.0014	STLDLLR	Methyl (DE)
H6XO12Y02HAVT4_1_385_+	2	-0.0013	STLDLLR	Methyl (DE)
H6XO12Y02HAVT4_1_385_+	2	-0.001	STLDLLR	Methyl (DE)
H6XO12Y02HAVT4_1_385_+	2	-0.0003	STLDLLR	Methyl (DE)
H6XO12Y02HAVT4_1_385_+	2	0	STLDLLR	Methyl (DE)
H6XO12Y02HAVT4_1_385_+	2	0.0001	STLDLLR	Methyl (DE)
H6XO12Y02HAVT4_1_385_+	2	0.0014	STLDLLR	Methyl (DE)
H6XO12Y01B0AB7_1_536_+	2	-0.0006	DGLPFR	Methyl (DE)
H6XO12Y01B0AB7_1_536_+	2	-0.0004	DGLPFR	Methyl (DE)
H6XO12Y01B0AB7_1_536_+	2	0.0001	DGLPFR	Methyl (DE)
H6XO12Y01B0AB7_1_536_+	2	0.0003	DGLPFR	Methyl (DE)
H6XO12Y01CK17T_1_313_+	2	-0.0006	DGIPFR	Methyl (DE)
H6XO12Y01CK17T_1_313_+	2	-0.0004	DGIPFR	Methyl (DE)
H6XO12Y01CK17T_1_313_+	2	0.0001	DGIPFR	Methyl (DE)
H6XO12Y01CK17T_1_313_+	2	0.0003	DGIPFR	Methyl (DE)
H6XO12Y01DNHW4_1_749_-	2	-0.0012	QFDIAR	Methyl (DE)
H6XO12Y01A4UVO_1_658_-	2	-0.0012	LEIQVEK	Methyl (DE)
H6XO12Y01A4UVO_1_658_-	2	-0.0008	LEIQVEK	Methyl (DE)
H6XO12Y01A4UVO_1_658_-	2	0.0002	LEIQVEK	Methyl (DE)
H6XO12Y01ET4H7_1_588_-	2	-0.0007	TIADIEESR	Methyl (DE)
H6XO12Y01ET4H7_1_588_-	2	0.0026	TIADIEESR	Methyl (DE)
H6XO12Y01ET4H7_1_588_-	2	0.0039	TIADIEESR	Methyl (DE)
H6XO12Y02H68NQ_1_738_+	2	-0.0034	LEIDNNAAER	Methyl (DE)
H6XO12Y02H0YI7_344_759_-	2	-0.0024	SQVAEDVIDGR	Methyl (DE)
H6XO12Y01CZCVA_1_495_-	2	0.0032	VQARER	Methyl (DE)
H6XO12Y01CZCVA_1_495_-	2	0.0033	VQARER	Methyl (DE)
H6XO12Y01CDWGD_1_717_-	2	-0.0007	NELDIER	Methyl (DE)
H6XO12Y01CN1PI_1_590_-	2	-0.0001	LTDLRR	Methyl (DE)
H6XO12Y01CN1PI_1_590_-	2	0.0002	LTDLRR	Methyl (DE)
H6XO12Y01CN1PI_1_590_-	2	0.0005	LTDLRR	Methyl (DE)
H6XO12Y01CN1PI_1_590_-	2	0.0007	LTDLRR	Methyl (DE)
H6XO12Y01CN1PI_1_590_-	2	0.0002	ARQLIEEGAR	Methyl (DE)
H6XO12Y01CN1PI_1_590_-	2	0.0044	ARQLIEEGAR	Methyl (DE)
H6XO12Y01CYF8D_43_685_-	2	-0.0004	TFLDVR	Methyl (DE)
H6XO12Y01CYF8D_43_685_-	2	0.0003	TFLDVR	Methyl (DE)
H6XO12Y01CYF8D_43_685_-	2	0.0012	TFLDVR	Methyl (DE)
H6XO12Y02JKM9T_1_641_-	2	-0.0015	ITERLR	Methyl (DE)
H6F2VRE02G88K8_1_450_-	2	0.0013	VPGRADNLNK	Methyl (DE)
H6F2VRE02G88K8_1_450_-	2	0.0006	VPGRADDLNK	Methyl (DE)
H6F2VRE02G88K8_1_450_-	2	0.0014	VPGRADDLNK	Methyl (DE)
H6F2VRE02IC9S2_1_493_-	4	0.0045	AAVEEGVVPGGGVALIR	Methyl (C-term); Methyl (DE)
H6F2VRE02IC9S2_1_493_-	4	0.0062	AAVEEGVVPGGGVALIR	Methyl (C-term); Methyl (DE)
H6F2VRE02I31LL_1_484_+	2	0.0016	VTDFGLGYK	Methyl (C-term); Methyl (DE)
H6F2VRE02HZPQA_1_500_-	4	-0.0004	ALEDPVR	Methyl (C-term); Methyl (DE)
H6F2VRE02HZPQA_1_500_-	4	0.0045	AAVEEGVVPGGGVALIR	Methyl (C-term); Methyl (DE)
H6F2VRE02HZPQA_1_500_-	4	0.0062	AAVEEGVVPGGGVALIR	Methyl (C-term); Methyl (DE)
H6XO12Y01EYRPU_1_680_-	3	0.0041	GPINTKDTR	Methyl (C-term); Methyl (DE)
H6XO12Y01EMHI8_1_370_-	3	0.0014	VIDLIQPFTR	Methyl (C-term); Methyl (DE)
H6XO12Y01CPEVG_1_606_+	3	-0.0059	KEMLQDVAILTGGR	Methyl (C-term); Methyl (DE)
H6XO12Y01BJ1GS_1_495_-	2	0.0068	VALSALTAAEYFR	Methyl (C-term); Methyl (DE)
H6XO12Y01BYCFG_1_455_-	3	0.0045	AAVEEGVVPGGGVALLR	Methyl (C-term); Methyl (DE)
H6XO12Y01BYCFG_1_455_-	3	0.0062	AAVEEGVVPGGGVALLR	Methyl (C-term); Methyl (DE)
H6XO12Y01BLU6W_63_674_+	3	-0.0009	GVQVRNEL	Methyl (C-term); Methyl (DE)
H6XO12Y01BHQXK_1_620_+	2	0.0007	EGNDLYHEMLESGVIK	Methyl (C-term); Methyl (DE)
H6XO12Y02GSPME_1_621_+	6	0.0021	ETNDKNEAEGVR	Methyl (C-term); Methyl (DE)
H6XO12Y02GSPME_1_621_+	6	0.0019	ETNDKREAEGVR	Methyl (C-term); Methyl (DE)
H6XO12Y01C8O2U_1_583_+	2	0.0051	MTNTEQVENIK	Methyl (C-term); Methyl (DE)
H6XO12Y02JBD1D_1_457_-	3	-0.0052	DSERYFALLK	Methyl (C-term); Methyl (DE)
H6F2VRE02IDK8M_1_502_+	2	0.003	IDIDSNIR	Methyl (C-term); Methyl (DE)
H6F2VRE02IDK8M_1_502_+	2	0.0046	IDIDSNIR	Methyl (C-term); Methyl (DE)
H6XO12Y01CR06Q_1_560_-	2	-0.0009	VGQVAADVR	Methyl (C-term); Methyl (DE)
H6F2VRE02G99IZ_1_520_+	2	-0.0005	SDITVER	Methyl (C-term); Methyl (DE)
H6F2VRE02G99IZ_1_520_+	2	0.0003	SDITVER	Methyl (C-term); Methyl (DE)
H6XO12Y01C2SVF_1_310_-	2	-0.0021	IELSEVGGR	Methyl (C-term); Methyl (DE)
H6XO12Y01C2SVF_1_310_-	2	0.0032	IELSEVGGR	Methyl (C-term); Methyl (DE)
H6F2VRE02G8K6F_1_386_-	2	0.0011	IDLSLNDR	Methyl (C-term); Methyl (DE)
H6F2VRE02G8K6F_1_386_-	2	0.003	IDLSLNDR	Methyl (C-term); Methyl (DE)
H6F2VRE02G8K6F_1_386_-	2	0.0046	IDLSLNDR	Methyl (C-term); Methyl (DE)
H6XO12Y01ENAAF_1_352_+	2	-0.0042	VLDVADNSGAR	Methyl (C-term); Methyl (DE)
H6F2VRE02GT5RK_91_459_+	2	-0.0006	LGDIIVR	Methyl (C-term); Methyl (DE)
H6XO12Y01BSU1Q_1_870_-	2	0.0022	RGAEATK	Methyl (C-term); Methyl (DE)
H6XO12Y01BG0TN_532_652_-	2	0.0042	EQGLVQEVGAR	Methyl (C-term); Methyl (DE)
H6XO12Y01A0RNE_1_650_-	2	0.0038	DGAVPSSK	Methyl (C-term); Methyl (DE)
H6XO12Y01A0RNE_1_650_-	2	0.0039	DGAVPSSK	Methyl (C-term); Methyl (DE)
H6XO12Y01A0RNE_1_650_-	2	0.0009	DVIRPMTDK	Methyl (C-term); Methyl (DE)
H6XO12Y01DGNJY_1_715_+	3	0.0016	SEGNNTVDENGKPVWR	Methyl (C-term); 2 Methyl (DE)
H6XO12Y02J0TVI_1_739_+	4	0.0008	ELDFAEGDPFNR	Methyl (C-term); 2 Methyl (DE)
H6XO12Y01D3IHT_1_483_-	3	-0.0069	KNKVLGGSNESDLYQGGPGK	Methyl (C-term); 2 Methyl (DE)
H6XO12Y01D3IHT_1_483_-	3	-0.0032	KNKVLGGSNESDLYQGGPGK	Methyl (C-term); 2 Methyl (DE)
H6F2VRE02JA41T_1_527_+	2	0.0031	IDVDDIKAD	Methyl (C-term); 2 Methyl (DE)
H6F2VRE02JA41T_1_527_+	2	0.0038	IDVDDIKAD	Methyl (C-term); 2 Methyl (DE)
H6XO12Y01BGHAW_1_697_-	2	-0.0021	GGLDFTKDDENVNSQPFMR	Methyl (C-term); 2 Methyl (DE)
H6F2VRE02IDK8M_1_502_+	2	-0.0021	IDIDSNIR	Methyl (C-term); 2 Methyl (DE)
H6F2VRE02IDK8M_1_502_+	2	0.0032	IDIDSNIR	Methyl (C-term); 2 Methyl (DE)
H6XO12Y02GDBSL_1_436_-	2	0.0001	VLDDLKER	Methyl (C-term); 2 Methyl (DE)
H6XO12Y02GDBSL_1_436_-	2	0.0011	VLDDLKER	Methyl (C-term); 2 Methyl (DE)
H6XO12Y02GDBSL_1_436_-	2	0.0014	VLDDLKER	Methyl (C-term); 2 Methyl (DE)
H6XO12Y01AP3UC_1_449_-	2	0.0048	DFKYDRETR	Methyl (C-term); 2 Methyl (DE)
H6F2VRE02G8K6F_1_386_-	2	-0.0021	IDLSLNDR	Methyl (C-term); 2 Methyl (DE)
H6F2VRE02G8K6F_1_386_-	2	0.0032	IDLSLNDR	Methyl (C-term); 2 Methyl (DE)
H6XO12Y01DGBWQ_1_690_-	3	-0.001	KDDNQMWDKK	Methyl (C-term); 2 Methyl (DE)
H6F2VRE02HTU9X_1_478_+	2	0	ELISNASDAADK	Methyl (C-term); 2 Methyl (DE)
H6F2VRE02HTU9X_1_478_+	2	0.0003	ELISNASDAADK	Methyl (C-term); 2 Methyl (DE)
H6XO12Y01CN9XL_1_579_-	4	-0.0001	TVLIMELINNVAK	Methyl (C-term)
H6XO12Y01CN9XL_1_579_-	4	0.0018	TVLIMELINNVAK	Methyl (C-term)
H6F2VRE02FUBWG_1_535_-	4	-0.0001	TVLIMELINNVAK	Methyl (C-term)
H6F2VRE02FUBWG_1_535_-	4	0.0018	TVLIMELINNVAK	Methyl (C-term)
H6XO12Y02H9MBB_1_320_-	3	0.0005	APLQAENGAVVPVK	Methyl (C-term)
H6XO12Y02H9MBB_1_320_-	3	0.002	APLQAENGAVVPVK	Methyl (C-term)
H6XO12Y01ARKD8_1_648_-	2	-0.0051	DDAAGLAISNR	Methyl (C-term)
H6F2VRE02HWDJ4_1_486_-	4	-0.0004	ALEEPVR	Methyl (C-term)
H6XO12Y01C25EC_1_713_-	6	0.0037	AAVEEGIVPGGGVALIR	Methyl (C-term)
H6XO12Y01C25EC_1_713_-	6	0.0044	AAVEEGIVPGGGVALIR	Methyl (C-term)
H6XO12Y01C25EC_1_713_-	6	0.0045	AAVEEGIVPGGGVALIR	Methyl (C-term)
H6XO12Y01C25EC_1_713_-	6	0.0062	AAVEEGIVPGGGVALIR	Methyl (C-term)
H6XO12Y02HQVWL_1_678_-	2	-0.0012	VIAEGYHKK	Methyl (C-term)
H6XO12Y01DP07Z_1_618_+	3	0.0036	GLFIYSPFQPSR	Methyl (C-term)
H6XO12Y02FM348_1_490_+	3	0.0017	SIAFGFFGYR	Methyl (C-term)
H6XO12Y01D50JR_314_516_-	4	0.0004	GVNNWYK	Methyl (C-term)
H6F2VRE02G37H5_1_539_+	2	-0.0001	TVIIMELINNIGK	Methyl (C-term)
H6F2VRE02G37H5_1_539_+	2	0.0018	TVIIMELINNIGK	Methyl (C-term)
H6XO12Y01E6EZ6_1_730_+	3	-0.0019	TVLIQELINNVAK	Methyl (C-term)
H6XO12Y01E6EZ6_1_730_+	3	0.0001	TVLIQELINNVAK	Methyl (C-term)
H6XO12Y01E6EZ6_1_730_+	3	0.0026	TVLIQELINNVAK	Methyl (C-term)
H6XO12Y01CFTOT_1_606_-	4	0.0037	AAVEEGIVPGGGVALIR	Methyl (C-term)
H6XO12Y01CFTOT_1_606_-	4	0.0044	AAVEEGIVPGGGVALIR	Methyl (C-term)
H6XO12Y01CFTOT_1_606_-	4	0.0045	AAVEEGIVPGGGVALIR	Methyl (C-term)
H6XO12Y01CFTOT_1_606_-	4	0.0062	AAVEEGIVPGGGVALIR	Methyl (C-term)
H6XO12Y01AOK5T_1_619_-	3	0.0015	AAVEEGVVPGGGVALVR	Methyl (C-term)
H6XO12Y01AOK5T_1_619_-	3	0.0036	AAVEEGVVPGGGVALVR	Methyl (C-term)
H6XO12Y02IZQMS_126_602_+	2	-0.0014	STELLVR	Methyl (C-term)
H6XO12Y02IZQMS_126_602_+	2	-0.0012	STELLVR	Methyl (C-term)
H6XO12Y02IZQMS_126_602_+	2	-0.001	STELLVR	Methyl (C-term)
H6XO12Y02IZQMS_126_602_+	2	-0.0003	STELLVR	Methyl (C-term)
H6XO12Y02IZQMS_126_602_+	2	0	STELLVR	Methyl (C-term)
H6XO12Y02IZQMS_126_602_+	2	0.0001	STELLVR	Methyl (C-term)
H6XO12Y02IZQMS_126_602_+	2	0.0014	STELLVR	Methyl (C-term)
H6XO12Y01DQV7U_256_853_+	3	-0.0035	VRGPSMKDWRGGTE	Methyl (C-term)
H6XO12Y01DQV7U_256_853_+	3	0.0074	VRGPSMKDWRGGTE	Methyl (C-term)
H6XO12Y01D93DI_1_496_-	2	-0.0051	DDAAGLAISNR	Methyl (C-term)
H6F2VRE02JPKK4_1_482_-	2	-0.0012	EPLGPVVR	Methyl (C-term)
H6F2VRE02JPKK4_1_482_-	2	-0.0001	EPLGPVVR	Methyl (C-term)
H6F2VRE02JPKK4_1_482_-	2	0.0007	EPLGPVVR	Methyl (C-term)
H6F2VRE02JPKK4_1_482_-	2	0.001	EPLGPVVR	Methyl (C-term)
H6F2VRE02JPKK4_1_482_-	2	0.0015	EPLGPVVR	Methyl (C-term)
H6F2VRE02JPKK4_1_482_-	2	0.0025	EPLGPVVR	Methyl (C-term)
H6F2VRE02JPKK4_1_482_-	2	0.0035	EPLGPVVR	Methyl (C-term)
H6XO12Y01BA9VW_1_685_-	2	0.0012	GFAVVAGEVR	Methyl (C-term)
H6XO12Y01EZRMY_1_724_-	2	0	AAKMNDELGR	Methyl (C-term)
H6XO12Y01EUBJG_1_732_-	2	0.0037	AAVEEGIVPGGGVALLR	Methyl (C-term)
H6XO12Y01EUBJG_1_732_-	2	0.0044	AAVEEGIVPGGGVALLR	Methyl (C-term)
H6XO12Y01EUBJG_1_732_-	2	0.0045	AAVEEGIVPGGGVALLR	Methyl (C-term)
H6XO12Y01EUBJG_1_732_-	2	0.0062	AAVEEGIVPGGGVALLR	Methyl (C-term)
H6XO12Y02GSPME_1_621_+	6	-0.0023	ETNDKAEAEGVR	Methyl (C-term)
H6XO12Y02GSPME_1_621_+	6	-0.0025	ETNDKSEAEGVR	Methyl (C-term)
H6XO12Y01CKTIY_1_697_+	3	-0.0052	ESERYFALLK	Methyl (C-term)
H6XO12Y01DKD7D_1_461_-	2	0.0025	KQFKSR	Methyl (C-term)
H6XO12Y01DKD7D_1_461_-	2	0.0016	LFTNNGELANR	Methyl (C-term)
H6XO12Y01DKD7D_1_461_-	2	0.0051	LFTNNGELANR	Methyl (C-term)
H6XO12Y01DNM0R_1_476_+	2	-0.0032	TPIANIVR	Methyl (C-term)
H6XO12Y01DNM0R_1_476_+	2	-0.0024	TPIANIVR	Methyl (C-term)
H6XO12Y01DNM0R_1_476_+	2	-0.0012	TPIANIVR	Methyl (C-term)
H6XO12Y01DNM0R_1_476_+	2	-0.0011	TPIANIVR	Methyl (C-term)
H6XO12Y01DNM0R_1_476_+	2	-0.0007	TPIANIVR	Methyl (C-term)
H6XO12Y01DNM0R_1_476_+	2	-0.0003	TPIANIVR	Methyl (C-term)
H6XO12Y01DNM0R_1_476_+	2	0.0001	TPIANIVR	Methyl (C-term)
H6XO12Y01DNM0R_1_476_+	2	0.0002	TPIANIVR	Methyl (C-term)
H6XO12Y01DNM0R_1_476_+	2	0.0008	TPIANIVR	Methyl (C-term)
H6XO12Y01DNM0R_1_476_+	2	0.0015	TPIANIVR	Methyl (C-term)
H6XO12Y01DNM0R_1_476_+	2	0.002	TPIANIVR	Methyl (C-term)
H6XO12Y01C2SVF_1_310_-	2	-0.0021	IELSEVGGR	Methyl (C-term)
H6XO12Y01C2SVF_1_310_-	2	-0.002	IELSEVGGR	Methyl (C-term)
H6XO12Y01C2SVF_1_310_-	2	-0.0007	IELSEVGGR	Methyl (C-term)
H6XO12Y01C2SVF_1_310_-	2	0.0001	IELSEVGGR	Methyl (C-term)
H6XO12Y01C2SVF_1_310_-	2	0.0011	IELSEVGGR	Methyl (C-term)
H6XO12Y01C2SVF_1_310_-	2	0.002	IELSEVGGR	Methyl (C-term)
H6XO12Y01C2SVF_1_310_-	2	0.0046	IELSEVGGR	Methyl (C-term)
H6XO12Y02GQK1X_582_709_+	2	0.0014	DGEIVLR	Methyl (C-term)
H6XO12Y01DQVQ5_312_566_+	2	-0.0026	GAEYVVDFVPK	Methyl (C-term)
H6XO12Y01DQVQ5_312_566_+	2	-0.002	GAEYVVDFVPK	Methyl (C-term)
H6XO12Y01DQVQ5_312_566_+	2	0.0022	GAEYVVDFVPK	Methyl (C-term)
H6XO12Y01DQVQ5_312_566_+	2	0.0024	GAEYVVDFVPK	Methyl (C-term)
H6XO12Y02IX05Z_1_627_+	2	0.0011	ELLSDLNR	Methyl (C-term)
H6XO12Y01B8NH2_306_595_+	2	0.0005	TVLIDSR	Methyl (C-term)
H6XO12Y01CKAUQ_1_507_-	2	-0.0005	EAISDLATR	Methyl (C-term)
H6XO12Y01CKAUQ_1_507_-	2	0.0011	EAISDLATR	Methyl (C-term)
H6XO12Y01C1IT4_1_583_+	2	0	EYNIGLGER	Methyl (C-term)
H6XO12Y01ANTH0_1_661_-	2	-0.0006	IGELIVR	Methyl (C-term)
H6XO12Y01B32H1_478_638_+	2	-0.0006	IGEIIVR	Methyl (C-term)
H6XO12Y02I4CEJ_1_457_+	2	0.0041	VVDSQGTKLK	Methyl (C-term)
H6XO12Y02I4CEJ_1_457_+	2	0.0047	VVDSQGTKLK	Methyl (C-term)
H6XO12Y01EQGEO_1_419_-	2	0.0024	ISDLQSEVK	Methyl (C-term)
H6XO12Y01EQGEO_1_419_-	2	0.0036	ISDLQSEVK	Methyl (C-term)
H6F2VRE02IXPAY_1_242_-	2	0.0028	LNYQSIGSGGGVR	Methyl (C-term)
H6XO12Y01CGOGP_1_541_-	2	0.001	ILVENVIGK	Methyl (C-term)
H6F2VRE02FLGJJ_1_514_+	2	0.0004	FGLIDAVDK	Methyl (C-term)
H6F2VRE02GSMFW_1_254_-	2	0.0009	IGTILVR	Methyl (C-term)
H6XO12Y01A4UVO_1_658_-	2	-0.0016	LEIQVEK	Methyl (C-term)
H6XO12Y02HLC5H_1_375_+	2	-0.0013	FGAVSIR	Methyl (C-term)
H6XO12Y02HLC5H_1_375_+	2	-0.001	FGAVSIR	Methyl (C-term)
H6XO12Y02HLC5H_1_375_+	2	0	FGAVSIR	Methyl (C-term)
H6XO12Y02HLC5H_1_375_+	2	0.0003	FGAVSIR	Methyl (C-term)
H6XO12Y01D1I1M_1_478_-	2	0.0019	SLKDKQERR	Methyl (C-term)
H6XO12Y01ESEK5_1_415_-	2	-0.0008	VQAWVR	Methyl (C-term)
H6XO12Y01ESEK5_1_415_-	2	-0.0001	VQAWVR	Methyl (C-term)
H6XO12Y01ESEK5_1_415_-	2	0.0004	VQAWVR	Methyl (C-term)
H6XO12Y01ESEK5_1_415_-	2	0.0005	VQAWVR	Methyl (C-term)
H6XO12Y01ESEK5_1_415_-	2	0.0008	VQAWVR	Methyl (C-term)
H6XO12Y01ESEK5_1_415_-	2	0.0019	VQAWVR	Methyl (C-term)
H6XO12Y01CN1PI_1_590_-	2	0.0007	ARQLIEEGAR	Methyl (C-term)
H6XO12Y01CN1PI_1_590_-	2	0.0011	ARQLIEEGAR	Methyl (C-term)
H6XO12Y01CN1PI_1_590_-	2	0.0039	ARQLIEEGAR	Methyl (C-term)
H6XO12Y02IMXUC_439_673_-	2	-0.0038	ELGCEGAIIGK	Methyl (C-term)
H6XO12Y02IMXUC_439_673_-	2	-0.0025	ELGCEGAIIGK	Methyl (C-term)
H6F2VRE02G691K_1_479_+	2	-0.0001	IADFGFGK	Methyl (C-term)
H6XO12Y02GVTJ2_1_495_-	2	0.0024	TIDNDDATEIR	4 Methyl (DE)
H6XO12Y02GSPME_1_621_+	6	0.0016	ETNDKSEAEGVR	4 Methyl (DE)
H6XO12Y02GSPME_1_621_+	6	0.0051	ETNDKSEAEGVR	4 Methyl (DE)
H6XO12Y02GSPME_1_621_+	6	0.0058	ETNDKSEAEGVR	4 Methyl (DE)
H6XO12Y02GSPME_1_621_+	6	0.003	ETNDKTEAEGVR	4 Methyl (DE)
H6XO12Y02GSPME_1_621_+	6	0.0058	ETNDKTEAEGVR	4 Methyl (DE)
H6XO12Y02GSPME_1_621_+	6	0.0059	ETNDKTEAEGVR	4 Methyl (DE)
H6F2VRE02GKJNE_1_474_+	2	0.0006	ERIADDAER	4 Methyl (DE)
H6F2VRE02GKJNE_1_474_+	2	0.0024	ERIADDAER	4 Methyl (DE)
H6XO12Y02GSPME_1_621_+	6	0.0069	ETNDKTEAEGVR	3 Methyl (DE)
H6XO12Y01CNNT1_1_490_-	2	0.0005	LSDDDERILDR	3 Methyl (DE)
H6XO12Y01C3FKP_273_711_-	2	-0.0052	GEENGSENENAKKGDR	3 Methyl (DE)
H6XO12Y01ATYX8_1_405_-	3	0.0065	VRELAVQSANATNSASDR	2 Methyl (DE)
H6F2VRE02FUBWG_1_535_-	4	-0.0007	IMNVIGEPIDER	2 Methyl (DE)
H6XO12Y01B967L_1_699_-	3	-0.0044	DGCERDDGR	2 Methyl (DE)
H6XO12Y01B63LZ_1_623_-	6	-0.0036	GDDIVLR	2 Methyl (DE)
H6XO12Y01B63LZ_1_623_-	6	0.0012	GDDIVLR	2 Methyl (DE)
H6XO12Y01B63LZ_1_623_-	6	-0.0023	FQPDGDGALR	2 Methyl (DE)
H6XO12Y01C0OQA_228_737_+	3	0.0037	YLEDELGR	2 Methyl (DE)
H6XO12Y01DQEHL_1_599_-	2	0.0107	ILNKEILGDEHYNTAQKRK	2 Methyl (DE)
H6XO12Y01DOGMS_242_766_+	2	-0.0048	GTDEYNLALGER	2 Methyl (DE)
H6XO12Y01DOGMS_242_766_+	2	-0.0034	GTDEYNLALGER	2 Methyl (DE)
H6XO12Y01DOGMS_242_766_+	2	-0.0026	GTDEYNLALGER	2 Methyl (DE)
H6F2VRE02J1N6A_1_466_-	3	-0.0041	GEIKAEEFDPLEK	2 Methyl (DE)
H6XO12Y02FVY6I_1_556_+	2	0.0039	LSEAGNRVDK	2 Methyl (DE)
H6XO12Y01BA9VW_1_685_-	2	0.0029	DIAEGEGDLTR	2 Methyl (DE)
H6XO12Y01BA9VW_1_685_-	2	0.0038	DIAEGEGDLTR	2 Methyl (DE)
H6F2VRE02HJI2R_1_479_-	3	-0.0014	SQVAAQEIGDR	2 Methyl (DE)
H6F2VRE02HJI2R_1_479_-	3	0.0003	SQVAAQEIGDR	2 Methyl (DE)
H6F2VRE02HJI2R_1_479_-	3	0.0024	SQVAAQEIGDR	2 Methyl (DE)
H6F2VRE02HJI2R_1_479_-	3	0.0027	SQVAAQEIGDR	2 Methyl (DE)
H6XO12Y01B9GMP_1_516_+	2	-0.0035	IELVVDDSLVER	2 Methyl (DE)
H6XO12Y02GSPME_1_621_+	6	-0.0063	ETNDKNEAEGVR	2 Methyl (DE)
H6XO12Y02GSPME_1_621_+	6	0.0013	ETNDKNEAEGVR	2 Methyl (DE)
H6XO12Y02GSPME_1_621_+	6	0.0031	ETNDKNEAEGVR	2 Methyl (DE)
H6XO12Y02GSPME_1_621_+	6	0.0053	ETNDKNEAEGVR	2 Methyl (DE)
H6XO12Y02GSPME_1_621_+	6	-0.0029	ETNDKREAEGVR	2 Methyl (DE)
H6XO12Y02GSPME_1_621_+	6	-0.0026	ETNDKREAEGVR	2 Methyl (DE)
H6XO12Y02GSPME_1_621_+	6	-0.0008	ETNDKREAEGVR	2 Methyl (DE)
H6XO12Y02GSPME_1_621_+	6	0.0003	ETNDKREAEGVR	2 Methyl (DE)
H6XO12Y02GSPME_1_621_+	6	0.0024	ETNDKREAEGVR	2 Methyl (DE)
H6XO12Y01A72LA_1_372_+	3	0.0053	VYDNNDKFVK	2 Methyl (DE)
H6F2VRE02IDK8M_1_502_+	2	-0.0021	IDIDSNIR	2 Methyl (DE)
H6F2VRE02IDK8M_1_502_+	2	-0.002	IDIDSNIR	2 Methyl (DE)
H6F2VRE02IDK8M_1_502_+	2	-0.0007	IDIDSNIR	2 Methyl (DE)
H6F2VRE02IDK8M_1_502_+	2	0.0001	IDIDSNIR	2 Methyl (DE)
H6F2VRE02IDK8M_1_502_+	2	0.0011	IDIDSNIR	2 Methyl (DE)
H6F2VRE02IDK8M_1_502_+	2	0.0014	IDIDSNIR	2 Methyl (DE)
H6F2VRE02IDK8M_1_502_+	2	0.002	IDIDSNIR	2 Methyl (DE)
H6F2VRE02IDK8M_1_502_+	2	0.0037	IDIDSNIR	2 Methyl (DE)
H6XO12Y01C8VSG_1_597_+	2	0.0054	LDILEEIEK	2 Methyl (DE)
H6XO12Y01CR06Q_1_560_-	2	0.004	YTDEYVRRK	2 Methyl (DE)
H6F2VRE02G99IZ_1_520_+	2	-0.0005	SDITVER	2 Methyl (DE)
H6F2VRE02G99IZ_1_520_+	2	-0.0001	SDITVER	2 Methyl (DE)
H6F2VRE02G99IZ_1_520_+	2	0.0016	SDITVER	2 Methyl (DE)
H6F2VRE02G99IZ_1_520_+	2	0.0042	SDITVER	2 Methyl (DE)
H6F2VRE02GOEZF_1_484_-	2	-0.0015	GADVGGDLVGK	2 Methyl (DE)
H6F2VRE02GOEZF_1_484_-	2	0	GADVGGDLVGK	2 Methyl (DE)
H6F2VRE02GOEZF_1_484_-	2	0.0019	GADVGGDLVGK	2 Methyl (DE)
H6F2VRE02GOEZF_1_484_-	2	0.0022	GADVGGDLVGK	2 Methyl (DE)
H6XO12Y01C2SVF_1_310_-	2	-0.0034	IELSEVGGR	2 Methyl (DE)
H6XO12Y01EKACR_1_618_-	2	-0.0034	IELDSINR	2 Methyl (DE)
H6F2VRE02G8K6F_1_386_-	2	-0.0021	IDLSLNDR	2 Methyl (DE)
H6F2VRE02G8K6F_1_386_-	2	-0.002	IDLSLNDR	2 Methyl (DE)
H6F2VRE02G8K6F_1_386_-	2	-0.0008	IDLSLNDR	2 Methyl (DE)
H6F2VRE02G8K6F_1_386_-	2	-0.0007	IDLSLNDR	2 Methyl (DE)
H6F2VRE02G8K6F_1_386_-	2	0.0001	IDLSLNDR	2 Methyl (DE)
H6F2VRE02G8K6F_1_386_-	2	0.0011	IDLSLNDR	2 Methyl (DE)
H6F2VRE02G8K6F_1_386_-	2	0.0014	IDLSLNDR	2 Methyl (DE)
H6F2VRE02G8K6F_1_386_-	2	0.002	IDLSLNDR	2 Methyl (DE)
H6F2VRE02G8K6F_1_386_-	2	0.0037	IDLSLNDR	2 Methyl (DE)
H6XO12Y01CNNT1_1_490_-	2	0.003	ALRNLAADVDR	2 Methyl (DE)
H6XO12Y02H7USE_1_540_+	2	0.0032	DLLSEVQR	2 Methyl (DE)
H6XO12Y02IX05Z_1_627_+	2	-0.0034	ELLSDLNR	2 Methyl (DE)
H6XO12Y01AMHN0_1_551_+	2	-0.0012	EIQIIFASAVDTK	2 Methyl (DE)
H6XO12Y01AMHN0_1_551_+	2	-0.0008	EIQIIFASAVDTK	2 Methyl (DE)
H6XO12Y01BG0TN_532_652_-	2	-0.0044	ENGLVQEVGAR	2 Methyl (DE)
H6XO12Y01BG0TN_532_652_-	2	0.0012	ENGLVQEVGAR	2 Methyl (DE)
H6XO12Y01BG0TN_532_652_-	2	0.0013	ENGLVQEVGAR	2 Methyl (DE)
H6XO12Y01BG0TN_532_652_-	2	0.0029	ENGLVQEVGAR	2 Methyl (DE)
H6XO12Y01BG0TN_532_652_-	2	0.0039	ENGLVQEVGAR	2 Methyl (DE)
H6XO12Y01BG0TN_532_652_-	2	0.0044	ENGLVQEVGAR	2 Methyl (DE)
H6XO12Y01BG0TN_532_652_-	2	0.0047	ENGLVQEVGAR	2 Methyl (DE)
H6XO12Y01BG0TN_532_652_-	2	0.0054	ENGLVQEVGAR	2 Methyl (DE)
H6XO12Y01BG0TN_532_652_-	2	0.0047	EQGLVQEVGAR	2 Methyl (DE)
H6XO12Y02GHINW_1_692_+	3	-0.0001	SYDGNNDGVSENYDR	Nitro (Y)
H6XO12Y02GHINW_1_692_+	3	0.0036	SYDGNNDGVSENYDR	Nitro (Y)
H6XO12Y01CEJ0T_1_657_+	3	-0.0001	SYDGNNDGVSENYDR	Nitro (Y)
H6XO12Y01CEJ0T_1_657_+	3	0.0036	SYDGNNDGVSENYDR	Nitro (Y)
H6XO12Y01CXIFJ_1_739_-	4	-0.0065	DVLLFVDNIYR	Nitro (Y)
H6XO12Y01CXIFJ_1_739_-	4	-0.0022	DVLLFVDNIYR	Nitro (Y)
H6XO12Y01B5HG9_1_499_+	2	-0.0018	NDLYFAGGKR	Nitro (Y)
H6XO12Y01B5HG9_1_499_+	2	-0.0008	NDLYFAGGKR	Nitro (Y)
H6F2VRE02F5M2H_1_485_-	4	-0.0046	FLYVYVNKA	Nitro (Y)
H6XO12Y01DV0WA_1_577_+	2	0.0002	IYGIALR	Nitro (Y)
H6XO12Y01DV0WA_1_577_+	2	0.0022	IYGIALR	Nitro (Y)
H6XO12Y02GND58_1_709_-	3	0.0015	ALGPDSWNAAYVQPSR	Nitro (Y)
H6XO12Y01D9X82_1_691_-	2	-0.0072	GIKVCQVYDTGGIDDK	Nitro (Y)
H6XO12Y01CY5E7_1_744_-	2	-0.0044	VGGAIYQRR	Nitro (Y)
H6XO12Y01BXIS8_129_569_+	2	0.0036	LGSYAVKVK	Nitro (Y)
H6XO12Y02IKIO9_1_702_-	2	0.0052	LDVRQYRATFK	Nitro (Y)
H6XO12Y01A6SF7_1_537_-	2	-0.0002	LLYLDK	Nitro (Y)
H6XO12Y01A6SF7_1_537_-	2	0.0003	LLYLDK	Nitro (Y)
H6XO12Y02JXS90_1_681_-	2	0.0029	KSAEAYLGEEVK	Nitro (Y)
H6XO12Y01BOBN1_1_546_-	2	0.0056	NIKVYMITGDNER	Nitro (Y)
H6XO12Y01AJV9W_1_510_+	3	0.0044	WAETITVAELK	Nitro (W)
H6XO12Y01BM952_1_473_-	2	0.0044	WAETITVAELK	Nitro (W)
H6F2VRE02GFXZC_1_233_-	2	0.0029	KDKKGGEWEK	Nitro (W)
H6F2VRE02GFXZC_1_233_-	2	0.0043	KDKKGGEWEK	Nitro (W)
H6F2VRE02GFXZC_1_233_-	2	0.0044	KDKKGGEWEK	Nitro (W)
H6XO12Y02IXYVD_1_572_+	2	-0.0067	NDYMYQGALKWVSR	Nitro (W)
H6XO12Y02IXYVD_1_572_+	2	-0.0048	NDYMYQGALKWVSR	Nitro (W)
H6XO12Y02IXYVD_1_572_+	2	-0.0042	NDYMYQGALKWVSR	Nitro (W)
H6XO12Y02IXYVD_1_572_+	2	-0.0034	NDYMYQGALKWVSR	Nitro (W)
H6XO12Y02JEDG9_1_809_+	2	0.0039	LSAWPSQR	Nitro (W)
H6XO12Y02JEDG9_1_809_+	2	0.0042	LSAWPSQR	Nitro (W)
H6XO12Y01E34GY_1_413_-	5	-0.0055	RMWWLNHPRMSTAGTEIMATK	2 Oxidation (HW)
H6XO12Y01E34GY_1_413_-	2	-0.0019	AHWADLRAGR	2 Oxidation (HW)
H6XO12Y01E34GY_1_413_-	2	-0.0003	AHWADLRAGR	2 Oxidation (HW)
H6XO12Y01E34GY_1_413_-	2	0.0003	AHWADLRAGR	2 Oxidation (HW)
H6XO12Y01E34GY_1_413_-	2	0.0009	AHWADLRAGR	2 Oxidation (HW)
H6XO12Y01E34GY_1_413_-	2	0.0025	AHWADLRAGR	2 Oxidation (HW)
H6XO12Y01BII06_127_565_+	2	0.0029	AHWADLRAGR	2 Oxidation (HW)
H6XO12Y01BII06_127_565_+	3	-0.0047	LLTLHWGK	2 Oxidation (HW)
H6XO12Y01BII06_127_565_+	5	0.0001	IIDPAVQEMMK	2 Oxidation (M)
H6XO12Y01BII06_127_565_+	2	-0.0043	MTFGAMSTAYK	2 Oxidation (M)
H6XO12Y01BII06_127_565_+	2	-0.0026	AVAAGMNPMDLKR	2 Oxidation (M)
H6XO12Y01D9UH7_1_432_+	2	0.002	AVAAGMNPMDLKR	2 Oxidation (M)
H6XO12Y01D9UH7_1_432_+	7	-0.0024	DTGIVAWGR	Oxidation (HW)
H6XO12Y01D9UH7_1_432_+	6	-0.0024	DTGIVAWGR	Oxidation (HW)
H6XO12Y01D9UH7_1_432_+	3	-0.0009	QGCVFRWR	Oxidation (HW)
H6XO12Y01D9UH7_1_432_+	3	0.0022	QGCVFRWR	Oxidation (HW)
H6XO12Y01D9UH7_1_432_+	2	-0.0038	TKPHVNIGTIGHVDHGK	Oxidation (HW)
H6XO12Y01D9UH7_1_432_+	2	0.0004	RAGHYICAYGRFGFDFINADTR	Oxidation (HW)
H6XO12Y01D9UH7_1_432_+	2	0.0055	VEACHRRHEPR	Oxidation (HW)
H6XO12Y01D9UH7_1_432_+	2	-0.0015	HPLTDIGLAK	Oxidation (HW)
H6XO12Y01D9UH7_1_432_+	2	0.0015	HPLTDIGLAK	Oxidation (HW)
H6XO12Y01D9UH7_1_432_+	2	-0.0054	IDHGHHATNAYR	Oxidation (HW)
H6XO12Y01D9UH7_1_432_+	2	0.0049	GITINTSHVEYSTAK	Oxidation (HW)
H6XO12Y01D9UH7_1_432_+	2	0.006	GITINTSHVEYSTAK	Oxidation (HW)
H6XO12Y01D9UH7_1_432_+	2	0.0062	GITINTSHVEYSTAK	Oxidation (HW)
H6XO12Y01D9UH7_1_432_+	2	0.0069	GITINTSHVEYSTAK	Oxidation (HW)
H6XO12Y01D9UH7_1_432_+	2	0.0076	GITINTSHVEYSTAK	Oxidation (HW)
H6XO12Y01D9UH7_1_432_+	2	-0.0022	LKEWFEK	Oxidation (HW)
H6XO12Y01D9UH7_1_432_+	2	-0.0008	LKEWFEK	Oxidation (HW)
H6XO12Y01D9UH7_1_432_+	2	-0.0007	LKEWFEK	Oxidation (HW)
H6XO12Y01B6GZ8_1_753_-	2	-0.0002	LKEWFEK	Oxidation (HW)
H6XO12Y01B6GZ8_1_753_-	2	-0.0001	LKEWFEK	Oxidation (HW)
H6XO12Y01B6GZ8_1_753_-	2	0.0037	EHILLSR	Oxidation (HW)
H6XO12Y01B6GZ8_1_753_-	2	-0.001	MAGVDHIHAGTVVGK	Oxidation (HW); Oxidation (M)
H6XO12Y01B6GZ8_1_753_-	2	-0.0009	MAGVDHIHAGTVVGK	Oxidation (HW); Oxidation (M)
H6XO12Y01B6GZ8_1_753_-	2	0.0001	MAGVDHIHAGTVVGK	Oxidation (HW); Oxidation (M)
H6XO12Y01B6GZ8_1_753_-	2	0.0002	MAGVDHIHAGTVVGK	Oxidation (HW); Oxidation (M)
H6XO12Y01B6GZ8_1_753_-	2	0.0003	MAGVDHIHAGTVVGK	Oxidation (HW); Oxidation (M)
H6XO12Y01DOIK9_158_621_+	2	0.0003	MAGVDHIHAGTVVGK	Oxidation (HW); Oxidation (M)
H6XO12Y01DOIK9_158_621_+	2	0.0004	MAGVDHIHAGTVVGK	Oxidation (HW); Oxidation (M)
H6XO12Y01DOIK9_158_621_+	2	0.0005	MAGVDHIHAGTVVGK	Oxidation (HW); Oxidation (M)
H6XO12Y01DOIK9_158_621_+	2	0.0007	MAGVDHIHAGTVVGK	Oxidation (HW); Oxidation (M)
H6XO12Y01DOIK9_158_621_+	2	0.0019	MAGVDHIHAGTVVGK	Oxidation (HW); Oxidation (M)
H6XO12Y01DOIK9_158_621_+	2	0.0024	MAGVDHIHAGTVVGK	Oxidation (HW); Oxidation (M)
H6XO12Y01DOIK9_158_621_+	2	0.0025	MAGVDHIHAGTVVGK	Oxidation (HW); Oxidation (M)
H6XO12Y01DOIK9_158_621_+	2	0.0073	QTRKAEGADMGESHQR	Oxidation (HW); Oxidation (M)
H6XO12Y01B7MRJ_1_618_-	5	-0.0027	MTAQIAGLNQAAR	Oxidation (M)
H6XO12Y01B7MRJ_1_618_-	4	-0.0027	MTAQIAGLNQAAR	Oxidation (M)
H6XO12Y01B7MRJ_1_618_-	6	-0.0038	ASSFLMGSVSR	Oxidation (M)
H6XO12Y01B7MRJ_1_618_-	6	-0.0002	EESVDMIVIGSR	Oxidation (M)
H6XO12Y01B7MRJ_1_618_-	5	0.0021	SLGLMLSGR	Oxidation (M)
H6XO12Y01B7MRJ_1_618_-	5	0.0011	INPMFEPVIR	Oxidation (M)
H6XO12Y01B7MRJ_1_618_-	5	-0.0015	TPVGMDFNTSGAK	Oxidation (M)
H6XO12Y01B7MRJ_1_618_-	5	0.0009	TPVGMDFNTSGAK	Oxidation (M)
H6XO12Y01B7MRJ_1_618_-	5	0.0057	TPVGMDFNTSGAK	Oxidation (M)
H6XO12Y01B7MRJ_1_618_-	5	0.0041	IIDPAVQEMMK	Oxidation (M)
H6XO12Y01B7MRJ_1_618_-	5	0.0029	VTAGAMPFVDVDAVK	Oxidation (M)
H6XO12Y01B7MRJ_1_618_-	5	0.003	VTAGAMPFVDVDAVK	Oxidation (M)
H6XO12Y01B7MRJ_1_618_-	5	0.0012	TVLIMELINNIAK	Oxidation (M)
H6XO12Y01B7MRJ_1_618_-	5	0.0017	TVLIMELINNIAK	Oxidation (M)
H6XO12Y01B7MRJ_1_618_-	5	0.0028	TVLIMELINNIAK	Oxidation (M)
H6XO12Y01B7MRJ_1_618_-	5	0.0037	TVLIMELINNIAK	Oxidation (M)
H6XO12Y01B7MRJ_1_618_-	5	-0.0058	AALVYGQMNEPPGAR	Oxidation (M)
H6XO12Y01B7MRJ_1_618_-	5	-0.0013	AALVYGQMNEPPGAR	Oxidation (M)
H6XO12Y01CY5YD_1_622_-	5	-0.0013	AALVYGQMNEPPGAR	Oxidation (M)
H6XO12Y01CY5YD_1_622_-	5	-0.0009	AALVYGQMNEPPGAR	Oxidation (M)
H6XO12Y01CY5YD_1_622_-	5	-0.0004	AALVYGQMNEPPGAR	Oxidation (M)
H6XO12Y01CY5YD_1_622_-	5	0.0002	AALVYGQMNEPPGAR	Oxidation (M)
H6XO12Y01CY5YD_1_622_-	5	0.0024	AALVYGQMNEPPGAR	Oxidation (M)
H6XO12Y01CY5YD_1_622_-	4	-0.0028	TVLIMELINNVAK	Oxidation (M)
H6XO12Y01CY5YD_1_622_-	4	-0.0018	TVLIMELINNVAK	Oxidation (M)
H6XO12Y01CY5YD_1_622_-	4	0	TVLIMELINNVAK	Oxidation (M)
H6XO12Y01CV4GR_1_532_+	4	0.0054	TVLIMELINNVAK	Oxidation (M)
H6XO12Y01CV4GR_1_532_+	4	0.0062	TVLIMELINNVAK	Oxidation (M)
H6XO12Y01CV4GR_1_532_+	4	0.0048	ATDALESLTAQMK	Oxidation (M)
H6XO12Y01CV4GR_1_532_+	3	-0.0028	TVLIMELINNVAK	Oxidation (M)
H6XO12Y01CV4GR_1_532_+	3	-0.0018	TVLIMELINNVAK	Oxidation (M)
H6XO12Y01CV4GR_1_532_+	3	0	TVLIMELINNVAK	Oxidation (M)
H6XO12Y01CV4GR_1_532_+	3	0.0054	TVLIMELINNVAK	Oxidation (M)
H6XO12Y01CV4GR_1_532_+	3	0.0062	TVLIMELINNVAK	Oxidation (M)
H6XO12Y01CV4GR_1_532_+	3	0.0012	TVLIMELINNIAK	Oxidation (M)
H6XO12Y01CV4GR_1_532_+	3	0.0017	TVLIMELINNIAK	Oxidation (M)
H6XO12Y01BFYX4_1_759_+	3	0.0028	TVLIMELINNIAK	Oxidation (M)
H6XO12Y01BFYX4_1_759_+	3	0.0037	TVLIMELINNIAK	Oxidation (M)
H6XO12Y01BFYX4_1_759_+	3	-0.0071	MSSQIIGMNQAVR	Oxidation (M)
H6XO12Y01BFYX4_1_759_+	3	0.0012	TVLIMELINNIAK	Oxidation (M)
H6XO12Y01BFYX4_1_759_+	3	0.0017	TVLIMELINNIAK	Oxidation (M)
H6XO12Y02HGZ7M_1_663_-	4	0.004	IVAGAVMLAR	Oxidation (M)
H6XO12Y02HGZ7M_1_663_-	4	0.0037	FYTDNEPTMVGQGDR	Oxidation (M)
H6XO12Y02HGZ7M_1_663_-	3	0.0026	DMGIVAWGR	Oxidation (M)
H6XO12Y02HGZ7M_1_663_-	3	-0.0028	TVIIMELINNIGK	Oxidation (M)
H6XO12Y02HGZ7M_1_663_-	3	-0.0018	TVIIMELINNIGK	Oxidation (M)
H6XO12Y02HGZ7M_1_663_-	3	0	TVIIMELINNIGK	Oxidation (M)
H6XO12Y02HGZ7M_1_663_-	3	0.0054	TVIIMELINNIGK	Oxidation (M)
H6XO12Y02HGZ7M_1_663_-	3	0.0062	TVIIMELINNIGK	Oxidation (M)
H6XO12Y02HGZ7M_1_663_-	3	-0.0058	AALVYGQMNEPPGAR	Oxidation (M)
H6XO12Y02HGZ7M_1_663_-	3	-0.0013	AALVYGQMNEPPGAR	Oxidation (M)
H6XO12Y02HGZ7M_1_663_-	3	-0.0009	AALVYGQMNEPPGAR	Oxidation (M)
H6XO12Y02HGZ7M_1_663_-	3	-0.0004	AALVYGQMNEPPGAR	Oxidation (M)
H6XO12Y02HGZ7M_1_663_-	3	0.0002	AALVYGQMNEPPGAR	Oxidation (M)
H6XO12Y02HGZ7M_1_663_-	3	0.0024	AALVYGQMNEPPGAR	Oxidation (M)
H6XO12Y02HGZ7M_1_663_-	5	-0.0032	KYIYYGMTR	Oxidation (M)
H6XO12Y01CYT9L_1_713_+	5	-0.0017	KYIYYGMTR	Oxidation (M)
H6XO12Y01CYT9L_1_713_+	3	-0.0044	FGDMSLSDAPVSVR	Oxidation (M)
H6XO12Y01CYT9L_1_713_+	3	0.0005	FGDMSLSDAPVSVR	Oxidation (M)
H6XO12Y01CYT9L_1_713_+	3	0.0008	FGDMSLSDAPVSVR	Oxidation (M)
H6XO12Y01CYT9L_1_713_+	2	-0.0005	TPIGMDFNTSGK	Oxidation (M)
H6XO12Y01CYT9L_1_713_+	2	-0.0002	TPIGMDFNTSGK	Oxidation (M)
H6XO12Y01CYT9L_1_713_+	2	0.0006	TPIGMDFNTSGK	Oxidation (M)
H6F2VRE02FZQWP_1_470_+	2	0.0011	TPIGMDFNTSGK	Oxidation (M)
H6F2VRE02FZQWP_1_470_+	2	0.0032	TPIGMDFNTSGK	Oxidation (M)
H6F2VRE02FZQWP_1_470_+	2	0.0033	TPIGMDFNTSGK	Oxidation (M)
H6F2VRE02FZQWP_1_470_+	2	0.0054	TPIGMDFNTSGK	Oxidation (M)
H6F2VRE02FZQWP_1_470_+	2	-0.0001	MQDAGLVEEGR	Oxidation (M)
H6F2VRE02FZQWP_1_470_+	3	0.004	IVAGAVMLAR	Oxidation (M)
H6F2VRE02FZQWP_1_470_+	3	-0.0002	SLGVMVSGR	Oxidation (M)
H6F2VRE02FZQWP_1_470_+	3	0.0012	TVIIMELINNIAK	Oxidation (M)
H6F2VRE02FZQWP_1_470_+	3	0.0017	TVIIMELINNIAK	Oxidation (M)
H6F2VRE02FZQWP_1_470_+	3	0.0028	TVIIMELINNIAK	Oxidation (M)
H6F2VRE02FZQWP_1_470_+	3	0.0037	TVIIMELINNIAK	Oxidation (M)
H6F2VRE02FZQWP_1_470_+	2	0.0005	GLMTTVHAATATQK	Oxidation (M)
H6F2VRE02FZQWP_1_470_+	2	-0.005	APLEEMINVAADNDPK	Oxidation (M)
H6F2VRE02FZQWP_1_470_+	2	0.0028	APLEEMINVAADNDPK	Oxidation (M)
H6F2VRE02FZQWP_1_470_+	2	-0.003	YNAMGSGVYGLAR	Oxidation (M)
H6F2VRE02FZQWP_1_470_+	2	-0.0022	YNAMGSGVYGLAR	Oxidation (M)
H6F2VRE02FZQWP_1_470_+	2	-0.0001	YNAMGSGVYGLAR	Oxidation (M)
H6F2VRE02FZQWP_1_470_+	2	0.0013	YNAMGSGVYGLAR	Oxidation (M)
H6F2VRE02FZQWP_1_470_+	2	-0.0007	TIAMDSTEGLVR	Oxidation (M)
H6F2VRE02FZQWP_1_470_+	2	0.0017	TIAMDSTEGLVR	Oxidation (M)
H6F2VRE02FZQWP_1_470_+	2	0.0039	TIAMDSTEGLVR	Oxidation (M)
H6F2VRE02FZQWP_1_470_+	2	-0.0021	LVQPNSIMPR	Oxidation (M)
H6F2VRE02FZQWP_1_470_+	2	0.0012	TVIIMELINNIAK	Oxidation (M)
H6XO12Y01CN9XL_1_579_-	2	0.0017	TVIIMELINNIAK	Oxidation (M)
H6XO12Y01CN9XL_1_579_-	2	0.0028	TVIIMELINNIAK	Oxidation (M)
H6XO12Y01CN9XL_1_579_-	2	0.0037	TVIIMELINNIAK	Oxidation (M)
H6XO12Y01CN9XL_1_579_-	2	0.0012	TVLLMELINNIAK	Oxidation (M)
H6XO12Y01CN9XL_1_579_-	2	0.0017	TVLLMELINNIAK	Oxidation (M)
H6XO12Y01CN9XL_1_579_-	2	0.0028	TVLLMELINNIAK	Oxidation (M)
H6XO12Y01CN9XL_1_579_-	2	0.0037	TVLLMELINNIAK	Oxidation (M)
H6XO12Y01CN9XL_1_579_-	2	-0.0034	IVGGYYTNMTR	Oxidation (M)
H6XO12Y01CN9XL_1_579_-	2	-0.0033	IVGGYYTNMTR	Oxidation (M)
H6XO12Y01CN9XL_1_579_-	2	0.0008	IVGGYYTNMTR	Oxidation (M)
H6XO12Y01CN9XL_1_579_-	2	0.0038	LNTDTTSMLNANGNR	Oxidation (M)
H6XO12Y01CN9XL_1_579_-	3	0.002	VLEIYTASLMK	Oxidation (M)
H6XO12Y01CN9XL_1_579_-	4	-0.0051	TIAMGSTDGLK	Oxidation (M)
H6XO12Y01CN9XL_1_579_-	2	-0.0009	TLILMDGR	Oxidation (M)
H6XO12Y01CN9XL_1_579_-	2	-0.0029	FNEGGMIYAPPAR	Oxidation (M)
H6XO12Y01CN9XL_1_579_-	2	0.0029	FNEGGMIYAPPAR	Oxidation (M)
H6XO12Y01CN9XL_1_579_-	3	-0.0007	TIAMDTSEGLVR	Oxidation (M)
H6XO12Y01CN9XL_1_579_-	3	0.0017	TIAMDTSEGLVR	Oxidation (M)
H6XO12Y02F6HF2_1_326_+	3	0.0039	TIAMDTSEGLVR	Oxidation (M)
H6XO12Y02F6HF2_1_326_+	2	0.0032	INVAMTSNVEGR	Oxidation (M)
H6XO12Y02F6HF2_1_326_+	3	0.0043	WGKPQTSSHMSIR	Oxidation (M)
H6XO12Y02F6HF2_1_326_+	3	0.0066	WGKPQTSSHMSIR	Oxidation (M)
H6XO12Y02F6HF2_1_326_+	2	-0.0041	ALGMENIEER	Oxidation (M)
H6XO12Y02F6HF2_1_326_+	2	0.0021	TAVIPGGMYR	Oxidation (M)
H6XO12Y02F6HF2_1_326_+	2	-0.0025	MNVDNEPYGDQR	Oxidation (M)
H6XO12Y01B0NTG_1_465_-	2	0.0005	GLMTTVHAATATQK	Oxidation (M)
H6XO12Y01B0NTG_1_465_-	2	0.0031	LDAVLVQGMK	Oxidation (M)
H6XO12Y01B0NTG_1_465_-	2	0.0036	LDAVLVQGMK	Oxidation (M)
H6XO12Y01CIGPR_1_741_-	2	-0.0007	TIAMDTTDGLVR	Oxidation (M)
H6XO12Y01CIGPR_1_741_-	2	0.0017	TIAMDTTDGLVR	Oxidation (M)
H6XO12Y01CIGPR_1_741_-	2	0.0039	TIAMDTTDGLVR	Oxidation (M)
H6XO12Y01CIGPR_1_741_-	2	0.0006	TVVMDVPTQDVISR	Oxidation (M)
H6XO12Y01CJDHR_1_522_-	2	0.0025	TVVMDVPTQDVISR	Oxidation (M)
H6XO12Y01CJDHR_1_522_-	2	-0.0002	SLGVMVSGR	Oxidation (M)
H6XO12Y01CJDHR_1_522_-	2	0.0003	INSMFEPVVR	Oxidation (M)
H6XO12Y01CJDHR_1_522_-	2	0.0018	INSMFEPVVR	Oxidation (M)
H6XO12Y01CJDHR_1_522_-	2	0.0056	INSMFEPVVR	Oxidation (M)
H6XO12Y01CJDHR_1_522_-	2	0.0008	GLVPAIEAADAMTK	Oxidation (M)
H6XO12Y01CJDHR_1_522_-	2	0.003	GLVPAIEAADAMTK	Oxidation (M)
H6XO12Y01CJDHR_1_522_-	2	0.0046	GLVPAIEAADAMTK	Oxidation (M)
H6XO12Y01CJDHR_1_522_-	2	0.0033	GQMAAFLAR	Oxidation (M)
H6XO12Y01CJDHR_1_522_-	2	-0.0008	MAGVDHIHAGTVVGK	Oxidation (M)
H6XO12Y01CJDHR_1_522_-	2	0.0029	MAGVDHIHAGTVVGK	Oxidation (M)
H6F2VRE02FUBWG_1_535_-	2	0.0041	MAGVDHIHAGTVVGK	Oxidation (M)
H6F2VRE02FUBWG_1_535_-	3	0.0054	IELSPSMKR	Oxidation (M)
H6F2VRE02FUBWG_1_535_-	4	-0.0053	DIRALMSDSK	Oxidation (M)
H6F2VRE02FUBWG_1_535_-	2	0.0007	EITGFSVMK	Oxidation (M)
H6F2VRE02FUBWG_1_535_-	2	0.0009	EITGFSVMK	Oxidation (M)
H6F2VRE02FUBWG_1_535_-	2	0.0018	EITGFSVMK	Oxidation (M)
H6F2VRE02FUBWG_1_535_-	2	-0.0052	TGDVVMGQVR	Oxidation (M)
H6F2VRE02FUBWG_1_535_-	2	-0.0047	TGDVVMGQVR	Oxidation (M)
H6F2VRE02FUBWG_1_535_-	2	-0.0046	TGDVVMGQVR	Oxidation (M)
H6F2VRE02FUBWG_1_535_-	2	-0.004	TGDVVMGQVR	Oxidation (M)
H6F2VRE02FUBWG_1_535_-	2	-0.0037	TGDVVMGQVR	Oxidation (M)
H6F2VRE02FUBWG_1_535_-	2	-0.0035	TGDVVMGQVR	Oxidation (M)
H6F2VRE02FUBWG_1_535_-	2	-0.003	TGDVVMGQVR	Oxidation (M)
H6XO12Y01CXFII_82_696_+	2	-0.003	TGDVVMGQVR	Oxidation (M)
H6XO12Y01CXFII_82_696_+	2	-0.0027	TGDVVMGQVR	Oxidation (M)
H6XO12Y01CXFII_82_696_+	2	-0.0024	TGDVVMGQVR	Oxidation (M)
H6XO12Y01CXFII_82_696_+	2	-0.0015	TGDVVMGQVR	Oxidation (M)
H6XO12Y01CXFII_82_696_+	2	-0.0007	TGDVVMGQVR	Oxidation (M)
H6XO12Y02GHINW_1_692_+	2	-0.0067	VCGAGLVYSEMISAK	Oxidation (M)
H6XO12Y02GHINW_1_692_+	2	-0.0009	DGAYMALPTAVR	Oxidation (M)
H6XO12Y02GHINW_1_692_+	2	0.0016	SIEPTETLDVMGR	Oxidation (M)
H6XO12Y01BUXCP_1_568_-	2	-0.0002	MTDLDLAGKR	Oxidation (M)
H6XO12Y01BUXCP_1_568_-	2	-0.0038	MPLPMTAR	Oxidation (M)
H6XO12Y01BUXCP_1_568_-	2	-0.0027	MPLPMTAR	Oxidation (M)
H6XO12Y01BUXCP_1_568_-	2	-0.0019	MPLPMTAR	Oxidation (M)
H6XO12Y01BUXCP_1_568_-	2	-0.0011	MPLPMTAR	Oxidation (M)
H6XO12Y01BUXCP_1_568_-	2	0.0001	MPLPMTAR	Oxidation (M)
H6XO12Y01BUXCP_1_568_-	2	0.0025	MPLPMTAR	Oxidation (M)
H6XO12Y01BUXCP_1_568_-	2	-0.0051	TIAMGSTDGIK	Oxidation (M)
H6XO12Y01BUXCP_1_568_-	2	-0.0029	SYHSTMASESERLTR	Oxidation (M)
H6XO12Y01BUXCP_1_568_-	2	0.0011	MLLITR	Oxidation (M)
H6XO12Y01E3YW9_1_733_-	2	0.0026	MLLITR	Oxidation (M)
H6XO12Y01E3YW9_1_733_-	2	0.0011	MLILTR	Oxidation (M)
H6XO12Y01E3YW9_1_733_-	2	0.0026	MLILTR	Oxidation (M)
H6XO12Y01E3YW9_1_733_-	2	0.0011	MILLTR	Oxidation (M)
H6XO12Y01CEJ0T_1_657_+	2	0.0026	MILLTR	Oxidation (M)
H6XO12Y01CEJ0T_1_657_+	2	-0.0042	TPMTSFEK	Oxidation (M)
H6XO12Y01CEJ0T_1_657_+	2	-0.0035	TPMTSFEK	Oxidation (M)
H6XO12Y02GBWS2_1_656_-	2	-0.0044	ILMDVGGGTFQR	Oxidation (M)
H6XO12Y02GBWS2_1_656_-	2	0.0021	ILMDVGGGTFQR	Oxidation (M)
H6XO12Y02GBWS2_1_656_-	2	0.0006	LMLANIR	Oxidation (M)
H6XO12Y02GBWS2_1_656_-	2	0.0028	LMLANIR	Oxidation (M)
H6XO12Y02GBWS2_1_656_-	2	0.0006	IMLANIR	Oxidation (M)
H6XO12Y02GBWS2_1_656_-	2	0.0028	IMLANIR	Oxidation (M)
H6XO12Y02GBWS2_1_656_-	2	-0.0007	LAEMYLIR	Oxidation (M)
H6XO12Y02GBWS2_1_656_-	2	-0.0002	SLGVMVSGR	Oxidation (M)
H6XO12Y02GBWS2_1_656_-	2	-0.0004	VAKVAITACMR	Oxidation (M)
H6XO12Y02GBWS2_1_656_-	2	0.0005	TDIFNDPEMQAR	Oxidation (M)
H6F2VRE02JTZST_55_490_+	2	-0.0051	EGLGPYLPNPIR	Phospho (Y)
H6XO12Y01C1IT4_1_583_+	2	-0.005	EKGTREYNIGLGER	Phospho (Y)
H6XO12Y01EJ63Z_1_715_-	3	-0.0034	ATKTRSK	Phospho (ST)
H6XO12Y01D1ZXE_1_513_+	2	0.0033	GLSPKSFDGR	Phospho (ST)
H6XO12Y01BXKI4_1_645_-	3	-0.0031	ADSSVIFIGTIK	Phospho (ST)
H6XO12Y02GRWK7_1_467_-	3	0.0024	ASSIAAVVR	Phospho (ST)
H6XO12Y01C9EQ6_1_714_+	2	-0.0029	GVAWTITTQKK	Phospho (ST)
H6XO12Y01D9X82_1_691_-	2	0.0034	GIKVCQVQDTGGIDDK	Phospho (ST)
H6XO12Y01D9X82_1_691_-	2	0.0063	GIKVCQVQDTGGIDDK	Phospho (ST)
H6XO12Y01CN0WZ_1_719_+	2	-0.0075	IYNGKPVEFSFIAR	Phospho (ST)
H6XO12Y01ATG6S_168_531_-	2	0.0021	MTDEVTYGR	Phospho (ST)
H6XO12Y01AQHCT_1_641_+	2	0.0009	FVIGGPHGDTGLQGR	Phospho (ST)
H6XO12Y01CIRSQ_1_545_-	2	-0.0003	QHFKTITALCAGAK	Phospho (ST)
H6XO12Y02GPHRB_1_589_+	2	0.01	TVSVKNRVSEPLNHQCSVR	Phospho (R); Phospho (ST)
H6XO12Y01CM3Q4_1_497_-	4	-0.0081	IVSLAPEVGVGGRSK	Phospho (R); Phospho (ST)
H6XO12Y01CM3Q4_1_497_-	4	-0.0076	IVSLAPEVGVGGRSK	Phospho (R); Phospho (ST)
H6XO12Y01CM3Q4_1_497_-	4	-0.0042	IVSLAPEVGVGGRSK	Phospho (R); Phospho (ST)
H6XO12Y01CM3Q4_1_497_-	4	0.0062	IVSLAPEVGVGGRSK	Phospho (R); Phospho (ST)
H6XO12Y01CM3Q4_1_497_-	4	-0.0067	IVSLAPEVSVGGRSK	Phospho (R); Phospho (ST)
H6XO12Y01CM3Q4_1_497_-	4	-0.0075	IVSLAPEVNVGGRSK	Phospho (R); Phospho (ST)
H6F2VRE02GU97H_1_537_-	2	0.0057	KSGGILLLIR	Phospho (R); Phospho (ST)
H6XO12Y02H6A4O_1_740_-	4	0.0009	ILTTRGR	Phospho (R); 2 Phospho (ST)
H6XO12Y02H6A4O_1_740_-	4	0.0053	ILTTRGR	Phospho (R); 2 Phospho (ST)
H6XO12Y01C4PHY_1_737_+	3	-0.0003	KRRTQTGR	Phospho (R); 2 Phospho (ST)
H6XO12Y02GQ4H4_1_738_-	2	0.0002	ASRVGVKVLEDGK	Phospho (R)
H6F2VRE02FTQ8V_1_508_-	3	0.0056	TYGLALNLER	Phospho (R)
H6XO12Y01BI9FN_1_726_-	2	0.0022	RALLGPGSFRK	Phospho (R)
H6XO12Y01B0CFI_1_509_+	2	-0.0054	QGLPVLDRK	Phospho (R)
H6XO12Y02F03N9_1_312_+	2	0.0079	EFLEVCDLDPIPQMVFEPR	Phospho (R)
H6F2VRE02HV1WW_1_524_+	3	-0.0021	GTVATGRVDRGK	Phospho (R)
H6XO12Y01C4PHY_1_737_+	3	0.0002	ASRVGVKVLEDGK	Phospho (R)
H6XO12Y01DB0GT_60_594_-	3	-0.0049	LSSRQGPHNPLFSGR	Phospho (H)
H6XO12Y01BKWLB_1_711_-	5	-0.0065	ARTVDFGASDAPLKAQDLNK	Phospho (D)
H6XO12Y01BTJX1_1_475_-	2	-0.0047	TSIAIDAIIN	Phospho (D)
H6XO12Y01BTJX1_1_475_-	2	-0.0045	TSIAIDAIIN	Phospho (D)
H6XO12Y01BTJX1_1_475_-	2	-0.0027	TSIAIDAIIN	Phospho (D)
H6XO12Y01BTJX1_1_475_-	2	-0.0012	TSIAIDAIIN	Phospho (D)
H6F2VRE02JDHL7_152_466_-	2	-0.0017	VSAGGIVIPDSAK	2 Phospho (ST)
H6F2VRE02HTVXX_1_458_+	2	0.0034	IADTLIESTRRR	2 Phospho (R)

## Sheet: PTM-2
prot_acc	prot_sequences	pep_delta	pep_seq	pep_var_mod
H6XO12Y01C0A9K_1_715_-	3	-0.0005	NSFVGLK	Acetyl (N-term)
H6XO12Y01C0A9K_1_715_-	3	-0.0003	NSFVGLK	Acetyl (N-term)
H6XO12Y01C0A9K_1_715_-	3	0.0004	NSFVGLK	Acetyl (N-term)
H6XO12Y01C0A9K_1_715_-	3	0.0013	NSFVGLK	Acetyl (N-term)
H6XO12Y01C0A9K_1_715_-	3	0.0015	NSFVGLK	Acetyl (N-term)
H6XO12Y01CZQ50_454_588_+	2	-0.0019	GSALSIFSSDR	Acetyl (N-term)
H6F2VRE02IDHVI_203_340_+	2	-0.0019	GSALSIFSSDR	Acetyl (N-term)
H6XO12Y01CZA3G_19_156_-	2	-0.0019	GSAISIFSSDR	Acetyl (N-term)
H6XO12Y02IJGW1_1_836_+	3	-0.0022	SIDGAVIEFRR	Acetyl (N-term)
H6XO12Y01B967L_1_699_-	3	0.0048	DGCERDDGR	Acetyl (N-term)
H6XO12Y01BTOCL_1_546_-	4	0.0034	DASRAADAIR	Acetyl (N-term)
H6XO12Y01CXELI_1_516_+	8	0.0042	NGGNKAEGIR	Acetyl (N-term)
H6XO12Y01AOXAG_1_489_+	2	-0.0046	AMLTASTST	Acetyl (N-term)
H6XO12Y01AOXAG_1_489_+	2	-0.0039	AMLTASTST	Acetyl (N-term)
H6XO12Y01AOXAG_1_489_+	2	-0.0021	AMLTASTST	Acetyl (N-term)
H6XO12Y01B2746_494_786_-	2	-0.0027	IRTSESGDEAR	Acetyl (N-term)
H6XO12Y01B2746_494_786_-	2	-0.0021	IRTSESGDEAR	Acetyl (N-term)
H6XO12Y01B2746_494_786_-	2	-0.001	IRTSESGDEAR	Acetyl (N-term)
H6XO12Y02HH15J_1_578_-	2	0.0017	ETATLIEGAMR	Acetyl (N-term)
H6XO12Y01A7U2Y_1_618_-	3	0.0039	EGEVSADK	Acetyl (N-term)
H6XO12Y01A7U2Y_1_618_-	3	0.004	EGEVSADK	Acetyl (N-term)
H6XO12Y01A7U2Y_1_618_-	3	-0.0021	EGEVSADKR	Acetyl (N-term)
H6XO12Y01A7U2Y_1_618_-	3	-0.0018	EGEVSADKR	Acetyl (N-term)
H6XO12Y01AP4AU_1_651_+	2	-0.0025	VGSADVQRDVR	Acetyl (N-term)
H6XO12Y01AP4AU_1_651_+	2	0.002	VGSADVQRDVR	Acetyl (N-term)
H6XO12Y01AP4AU_1_651_+	2	0.0032	VGSADVQRDVR	Acetyl (N-term)
H6XO12Y01AP4AU_1_651_+	2	0.0033	VGSADVQRDVR	Acetyl (N-term)
H6XO12Y01AP4AU_1_651_+	2	0.0042	VGSADVQRDVR	Acetyl (N-term)
H6XO12Y01AP4AU_1_651_+	2	0.0048	VGSADVQRDVR	Acetyl (N-term)
H6XO12Y01AP4AU_1_651_+	2	0.0058	VGSADVQRDVR	Acetyl (N-term)
H6XO12Y01EAG6N_1_136_+	6	-0.0001	RAWTISNR	Acetyl (N-term)
H6XO12Y01EAG6N_1_136_+	6	0.0042	RAWTISNR	Acetyl (N-term)
H6XO12Y01EAG6N_1_136_+	6	0.0048	RRAYTISNR	Acetyl (N-term)
H6XO12Y01DZCX2_1_471_-	2	-0.0021	SILIGDR	Acetyl (N-term)
H6XO12Y01DZCX2_1_471_-	2	-0.0017	SILIGDR	Acetyl (N-term)
H6XO12Y01DZCX2_1_471_-	2	-0.001	SILIGDR	Acetyl (N-term)
H6XO12Y01DZCX2_1_471_-	2	-0.0004	SILIGDR	Acetyl (N-term)
H6XO12Y01DZCX2_1_471_-	2	-0.0003	SILIGDR	Acetyl (N-term)
H6XO12Y01DZCX2_1_471_-	2	-0.0002	SILIGDR	Acetyl (N-term)
H6XO12Y01DZCX2_1_471_-	2	0.0014	SILIGDR	Acetyl (N-term)
H6XO12Y01AI6BH_1_519_+	3	-0.0008	DSALLLR	Acetyl (N-term)
H6XO12Y01B50WL_1_544_+	2	-0.0054	RGTVNENKQR	Acetyl (N-term)
H6XO12Y01B50WL_1_544_+	2	-0.0048	RGTVNENKQR	Acetyl (N-term)
H6XO12Y01B50WL_1_544_+	2	-0.0035	RGTVNENKQR	Acetyl (N-term)
H6XO12Y01B50WL_1_544_+	2	-0.0028	RGTVNENKQR	Acetyl (N-term)
H6XO12Y01B50WL_1_544_+	2	-0.0014	RGTVNENKQR	Acetyl (N-term)
H6XO12Y01B50WL_1_544_+	2	-0.001	RGTVNENKQR	Acetyl (N-term)
H6XO12Y01B50WL_1_544_+	2	-0.0002	RGTVNENKQR	Acetyl (N-term)
H6XO12Y01ALUMO_1_432_-	2	-0.0021	VTADTEQLER	Acetyl (N-term)
H6XO12Y01ALUMO_1_432_-	2	-0.0016	VTADTEQLER	Acetyl (N-term)
H6XO12Y01ALUMO_1_432_-	2	0.0014	VTADTEQLER	Acetyl (N-term)
H6XO12Y01ALUMO_1_432_-	2	0.0047	VTADTEQLER	Acetyl (N-term)
H6XO12Y01D2GZ5_305_516_+	4	-0.0081	SMVDIDDREVSVQER	Acetyl (N-term)
H6XO12Y01CQTRV_1_655_+	2	-0.0007	GSLPFR	Acetyl (N-term)
H6XO12Y01CQTRV_1_655_+	2	-0.0005	GSLPFR	Acetyl (N-term)
H6XO12Y01CQTRV_1_655_+	2	-0.0003	GSLPFR	Acetyl (N-term)
H6XO12Y01CQTRV_1_655_+	2	-0.0002	GSLPFR	Acetyl (N-term)
H6XO12Y01CQTRV_1_655_+	2	0.0004	GSLPFR	Acetyl (N-term)
H6XO12Y01CQTRV_1_655_+	2	0.0007	GSLPFR	Acetyl (N-term)
H6XO12Y01CQTRV_1_655_+	2	0.0022	GSLPFR	Acetyl (N-term)
H6XO12Y02IX6CR_1_568_+	2	-0.0044	ASMAVSGIR	Acetyl (N-term)
H6XO12Y02IX6CR_1_568_+	2	-0.0024	ASMAVSGIR	Acetyl (N-term)
H6XO12Y01CC4FU_1_824_-	2	-0.0054	YFSTHILHR	Acetyl (N-term)
H6XO12Y01CC4FU_1_824_-	2	-0.0052	YFSTHILHR	Acetyl (N-term)
H6XO12Y01CC4FU_1_824_-	2	-0.0028	YFSTHILHR	Acetyl (N-term)
H6XO12Y01A3NHG_1_666_+	2	0.0004	SVAADIR	Acetyl (N-term)
H6F2VRE02GYL0U_1_397_+	2	0	SFMENQLR	Acetyl (N-term)
H6F2VRE02GYL0U_1_397_+	2	0.0028	SFMENQLR	Acetyl (N-term)
H6XO12Y01CSDFO_1_529_-	2	-0.0026	GSIMLR	Acetyl (N-term)
H6XO12Y01CSDFO_1_529_-	2	-0.0012	GSIMLR	Acetyl (N-term)
H6XO12Y01AQ6TK_1_411_-	2	0.0011	AQVFGR	Acetyl (N-term)
H6XO12Y01EQ95I_1_539_-	2	0.0011	QAVFGR	Acetyl (N-term)
H6XO12Y01BYDFR_1_623_-	4	0.0008	TAIILDTFLNQK	Acetyl (K); Acetyl (N-term)
H6F2VRE02F717G_1_497_-	4	-0.0017	AVRDLERIEIEAKQT	Acetyl (K); Acetyl (N-term)
H6XO12Y01B3E25_1_535_-	4	-0.0059	EVMLDDIKR	Acetyl (K); Acetyl (N-term)
H6XO12Y01B3E25_1_535_-	4	-0.0065	EVMLDDIKRR	Acetyl (K); Acetyl (N-term)
H6F2VRE02HU68I_1_236_-	4	0.0052	TVTKADLADR	Acetyl (K); Acetyl (N-term)
H6XO12Y02H8J5A_1_587_-	2	-0.0007	LSKVIYSLSK	Acetyl (K); Acetyl (N-term)
H6XO12Y01DW118_1_505_-	2	0.0059	QALQRLMENGK	Acetyl (K); Acetyl (N-term)
H6XO12Y01B8BG7_1_670_+	2	0.002	TTLTAAITKVLSMK	Acetyl (K); Acetyl (N-term)
H6XO12Y01BU33I_1_536_+	3	0.0016	ISDQKLVDEFR	Acetyl (K); Acetyl (N-term)
H6XO12Y01CC4FU_1_824_-	2	0.0057	TTLAGFLEDK	Acetyl (K); Acetyl (N-term)
H6XO12Y01DETWT_1_649_-	5	-0.0005	SLGVKSAK	Acetyl (K)
H6XO12Y01DETWT_1_649_-	5	0.0022	SLGVKSAK	Acetyl (K)
H6XO12Y01DETWT_1_649_-	5	0.0033	SLGVKSAK	Acetyl (K)
H6XO12Y01CY5YD_1_622_-	6	-0.004	IEATLKAIDK	Acetyl (K)
H6XO12Y01CY5YD_1_622_-	6	0.0006	IEATLKAIDK	Acetyl (K)
H6XO12Y01CY5YD_1_622_-	6	0.0023	IEATLKAIDK	Acetyl (K)
H6F2VRE02FUBWG_1_535_-	4	0.0021	TQIMGAVIDVK	Acetyl (K)
H6XO12Y02HQVWL_1_678_-	3	0.0015	TLALADKAR	Acetyl (K)
H6XO12Y01BL23Y_1_696_-	3	0.0008	VIDLIEPYSKGGK	Acetyl (K)
H6F2VRE02HU68I_1_236_-	4	0.0039	ESKEFVELFFEKMR	Acetyl (K)
H6XO12Y01CVTSJ_1_398_+	2	-0.0005	GNVCGDNKNDPPR	Acetyl (K)
H6XO12Y01EQBJU_130_406_-	4	0.0031	DGVELFFEK	Acetyl (K)
H6XO12Y01EXQ1C_1_733_-	2	-0.0011	KTLSPR	Acetyl (K)
H6XO12Y02ISH9K_1_407_-	3	0.0008	VIDLIEPYSKGGK	Acetyl (K)
H6XO12Y01DFG8J_1_588_+	4	0	EVLGSANGFKLDR	Acetyl (K)
H6XO12Y02JEVQZ_60_507_-	2	0.0004	DATLKIFR	Acetyl (K)
H6XO12Y02JEVQZ_60_507_-	2	0.0012	DATLKIFR	Acetyl (K)
H6XO12Y01CXELI_1_516_+	8	0.0043	NGGNKGEGIR	Acetyl (K)
H6XO12Y01CXELI_1_516_+	8	0.0032	NGGNKAEGIR	Acetyl (K)
H6XO12Y01CXELI_1_516_+	8	0.005	NGGNKCEGIR	Acetyl (K)
H6XO12Y01CXELI_1_516_+	8	0.0032	NGGNKQEGIR	Acetyl (K)
H6XO12Y01CXELI_1_516_+	8	0.0035	NGGNKQEGIR	Acetyl (K)
H6XO12Y01CXELI_1_516_+	8	0.004	NGGNKQEGIR	Acetyl (K)
H6XO12Y01CXELI_1_516_+	8	0.0034	KNGGNKVEGIR	Acetyl (K)
H6XO12Y01CXELI_1_516_+	8	0.003	KNGGNKNEGIR	Acetyl (K)
H6XO12Y01CXELI_1_516_+	8	-0.0025	KNGGNKEEGIR	Acetyl (K)
H6XO12Y01CXELI_1_516_+	8	0.002	KNGGNKEEGIR	Acetyl (K)
H6XO12Y01CXELI_1_516_+	8	0.0032	KNGGNKEEGIR	Acetyl (K)
H6XO12Y01CXELI_1_516_+	8	0.0034	KNGGNKEEGIR	Acetyl (K)
H6XO12Y01CXELI_1_516_+	8	0.0042	KNGGNKEEGIR	Acetyl (K)
H6XO12Y01CXELI_1_516_+	8	0.0048	KNGGNKEEGIR	Acetyl (K)
H6XO12Y01CXELI_1_516_+	8	0.0058	KNGGNKEEGIR	Acetyl (K)
H6XO12Y01DD8YP_1_683_-	2	-0.0007	KLQLSNR	Acetyl (K)
H6XO12Y01DD8YP_1_683_-	2	-0.0006	KLQLSNR	Acetyl (K)
H6XO12Y01DD8YP_1_683_-	2	-0.0005	KLQLSNR	Acetyl (K)
H6XO12Y01DD8YP_1_683_-	2	0.0003	KLQLSNR	Acetyl (K)
H6XO12Y01DD8YP_1_683_-	2	0.0005	KLQLSNR	Acetyl (K)
H6XO12Y01DD8YP_1_683_-	2	0.001	KLQLSNR	Acetyl (K)
H6XO12Y01DD8YP_1_683_-	2	0.0014	KLQLSNR	Acetyl (K)
H6XO12Y01DD8YP_1_683_-	2	0.0015	KLQLSNR	Acetyl (K)
H6XO12Y01DD8YP_1_683_-	2	0.0021	KLQLSNR	Acetyl (K)
H6XO12Y01DD8YP_1_683_-	2	0.0042	KLQLSNR	Acetyl (K)
H6XO12Y01DD8YP_1_683_-	2	0.0045	KLQLSNR	Acetyl (K)
H6XO12Y02IVI6H_1_490_+	2	0.0004	KKAFIDGYRSGQIK	Acetyl (K)
H6XO12Y01BSUF2_1_203_-	2	-0.0007	KIQLSNR	Acetyl (K)
H6XO12Y01BSUF2_1_203_-	2	-0.0006	KIQLSNR	Acetyl (K)
H6XO12Y01BSUF2_1_203_-	2	-0.0005	KIQLSNR	Acetyl (K)
H6XO12Y01BSUF2_1_203_-	2	0.0003	KIQLSNR	Acetyl (K)
H6XO12Y01BSUF2_1_203_-	2	0.0005	KIQLSNR	Acetyl (K)
H6XO12Y01BSUF2_1_203_-	2	0.001	KIQLSNR	Acetyl (K)
H6XO12Y01BSUF2_1_203_-	2	0.0014	KIQLSNR	Acetyl (K)
H6XO12Y01BSUF2_1_203_-	2	0.0015	KIQLSNR	Acetyl (K)
H6XO12Y01BSUF2_1_203_-	2	0.0021	KIQLSNR	Acetyl (K)
H6XO12Y01BSUF2_1_203_-	2	0.0042	KIQLSNR	Acetyl (K)
H6XO12Y01BSUF2_1_203_-	2	0.0045	KIQLSNR	Acetyl (K)
H6XO12Y01CRFL1_1_376_-	3	0.0067	AQIEDTSSDYDKEK	Acetyl (K)
H6XO12Y01A2OVJ_1_621_-	2	0.0004	LAIKYESR	Acetyl (K)
H6XO12Y01A2OVJ_1_621_-	2	0.0007	LAIKYESR	Acetyl (K)
H6XO12Y01BY6SJ_1_845_-	2	-0.0008	SISVTKR	Acetyl (K)
H6XO12Y01BY6SJ_1_845_-	2	-0.0006	SISVTKR	Acetyl (K)
H6XO12Y01BY6SJ_1_845_-	2	0	SISVTKR	Acetyl (K)
H6XO12Y01BY6SJ_1_845_-	2	-0.0003	SIEVTKR	Acetyl (K)
H6XO12Y01BY6SJ_1_845_-	2	0.0007	SIEVTKR	Acetyl (K)
H6XO12Y01BY6SJ_1_845_-	2	0.0012	SIEVTKR	Acetyl (K)
H6XO12Y01BY6SJ_1_845_-	2	0.0015	SIEVTKR	Acetyl (K)
H6F2VRE02GBIFU_1_465_-	4	0.0017	TIKNDAENK	Acetyl (K)
H6XO12Y02H5OAG_1_635_+	2	-0.0001	LLGTKR	Acetyl (K)
H6XO12Y02H5OAG_1_635_+	2	0.0001	LLGTKR	Acetyl (K)
H6XO12Y01DG6IN_1_504_+	2	0.0058	LELAGSFRRGK	Acetyl (K)
H6XO12Y02G6S2I_247_781_-	2	-0.0001	IIGTKR	Acetyl (K)
H6XO12Y02G6S2I_247_781_-	2	0.0001	IIGTKR	Acetyl (K)
H6F2VRE02HU93Y_1_459_-	3	-0.0031	KGNLAELLWR	Acetyl (K)
H6F2VRE02HU93Y_1_459_-	3	-0.0008	KGNLAELLWR	Acetyl (K)
H6XO12Y01BIOFX_1_431_-	2	0.0023	FAVASVKIR	Acetyl (K)
H6XO12Y02IQYEN_1_502_-	2	-0.0035	ISIKEANSKGRVK	Acetyl (K)
H6XO12Y01EJKNY_1_567_+	2	-0.0046	KAEKIELEK	Acetyl (K)
H6XO12Y01EJKNY_1_567_+	2	-0.0028	KAEKIELEK	Acetyl (K)
H6F2VRE02HLERH_1_461_-	2	-0.0014	LIDADKR	Acetyl (K)
H6F2VRE02HLERH_1_461_-	2	-0.0006	LIDADKR	Acetyl (K)
H6F2VRE02HLERH_1_461_-	2	-0.0002	LIDADKR	Acetyl (K)
H6F2VRE02GU4JJ_1_509_+	2	-0.0057	VEVKNVDGGFNR	Acetyl (K)
H6F2VRE02FNSTL_1_537_-	2	0.0043	VAELFEARK	Acetyl (K)
H6XO12Y01BLXE8_1_684_+	2	-0.0018	ASAKIEILK	Acetyl (K)
H6XO12Y01BLXE8_1_684_+	2	-0.0012	ASAKIEILK	Acetyl (K)
H6XO12Y01BLXE8_1_684_+	2	0.0002	ASAKIEILK	Acetyl (K)
H6XO12Y01BLXE8_1_684_+	2	0.0004	ASAKIEILK	Acetyl (K)
H6XO12Y01BLXE8_1_684_+	2	0.0012	ASAKIEILK	Acetyl (K)
H6XO12Y01BLXE8_1_684_+	2	0.0018	ASAKIEILK	Acetyl (K)
H6XO12Y01BLXE8_1_684_+	2	0.0026	ASAKIEILK	Acetyl (K)
H6XO12Y01BPQXG_1_752_+	2	-0.0008	LSSISKR	Acetyl (K)
H6XO12Y01BPQXG_1_752_+	2	-0.0007	LSSISKR	Acetyl (K)
H6XO12Y01BPQXG_1_752_+	2	-0.0006	LSSISKR	Acetyl (K)
H6XO12Y01BPQXG_1_752_+	2	0	LSSISKR	Acetyl (K)
H6XO12Y01BPQXG_1_752_+	2	0.0003	LSSISKR	Acetyl (K)
H6XO12Y01AI6BH_1_519_+	3	0.0037	ARAKER	Acetyl (K)
H6XO12Y01AI6BH_1_519_+	3	0.0039	ARAKER	Acetyl (K)
H6XO12Y01EDE61_1_573_+	3	0.0013	TDKVLIR	Acetyl (K)
H6XO12Y01EDE61_1_573_+	3	0.0006	VEDDRGRVK	Acetyl (K)
H6XO12Y01EDE61_1_573_+	3	0.0028	VEDDRGRVK	Acetyl (K)
H6XO12Y01EDE61_1_573_+	3	0.0055	VEDDRGRVK	Acetyl (K)
H6XO12Y01C7E0O_235_682_-	3	0.0009	KNVGFGR	Acetyl (K)
H6XO12Y01C7E0O_235_682_-	3	0.0022	KNVGFGR	Acetyl (K)
H6XO12Y01C7E0O_235_682_-	3	0.0026	KNVGFGR	Acetyl (K)
H6XO12Y01C7E0O_235_682_-	3	-0.0033	KDVGFGR	Acetyl (K)
H6XO12Y01C7E0O_235_682_-	3	0.002	KDVGFGR	Acetyl (K)
H6XO12Y01C7E0O_235_682_-	3	-0.0016	KEVGFGR	Acetyl (K)
H6XO12Y01C7E0O_235_682_-	3	-0.0015	KEVGFGR	Acetyl (K)
H6XO12Y02FI3JY_1_649_-	2	-0.0008	SISTVKR	Acetyl (K)
H6XO12Y02FI3JY_1_649_-	2	-0.0006	SISTVKR	Acetyl (K)
H6XO12Y02FI3JY_1_649_-	2	0	SISTVKR	Acetyl (K)
H6F2VRE02I2F3J_1_496_-	3	-0.0043	NKSFSVTR	Acetyl (K)
H6F2VRE02I2F3J_1_496_-	3	0.006	ANGVKQSVSHVR	Acetyl (K)
H6F2VRE02HUAKD_1_285_-	2	0.0005	IEITKR	Acetyl (K)
H6F2VRE02HUAKD_1_285_-	2	0.0009	IEITKR	Acetyl (K)
H6F2VRE02HUAKD_1_285_-	2	-0.0031	IEDKGKTR	Acetyl (K)
H6F2VRE02GBY6G_1_412_-	2	0.003	VLLQEAKR	Acetyl (K)
H6XO12Y01AO9HH_1_698_+	2	0.0014	LLETIRK	Acetyl (K)
H6F2VRE02I9X6Y_1_526_+	4	-0.0043	NKSFSVTR	Acetyl (K)
H6XO12Y01BU33I_1_536_+	3	-0.0012	LVKDEKR	Acetyl (K)
H6XO12Y01BU33I_1_536_+	3	-0.0005	LVKDEKR	Acetyl (K)
H6XO12Y01BU33I_1_536_+	3	0.0001	IANKIDKK	Acetyl (K)
H6XO12Y02FJEN5_1_457_+	2	0.002	AGLKSRDR	Acetyl (K)
H6XO12Y02FJEN5_1_457_+	2	0.0024	AGLKSRDR	Acetyl (K)
H6XO12Y02FJEN5_1_457_+	2	0.0042	AGLKSRDR	Acetyl (K)
H6XO12Y02FJEN5_1_457_+	2	-0.001	ILLLKQSP	Acetyl (K)
H6XO12Y02FJEN5_1_457_+	2	0.0005	ILLLKQSP	Acetyl (K)
H6XO12Y02FJEN5_1_457_+	2	0.0009	ILLLKQSP	Acetyl (K)
H6XO12Y02FJEN5_1_457_+	2	0.001	ILLLKQSP	Acetyl (K)
H6F2VRE02GYL0U_1_397_+	2	-0.0006	KLQKEGR	Acetyl (K)
H6F2VRE02GYL0U_1_397_+	2	-0.0005	KLQKEGR	Acetyl (K)
H6F2VRE02GYL0U_1_397_+	2	0.0003	KLQKEGR	Acetyl (K)
H6F2VRE02GYL0U_1_397_+	2	0.0005	KLQKEGR	Acetyl (K)
H6F2VRE02GYL0U_1_397_+	2	0.001	KLQKEGR	Acetyl (K)
H6F2VRE02GYL0U_1_397_+	2	0.0014	KLQKEGR	Acetyl (K)
H6F2VRE02GYL0U_1_397_+	2	0.0015	KLQKEGR	Acetyl (K)
H6XO12Y01DFGJD_1_726_-	2	-0.0008	ISSLSRK	Acetyl (K)
H6XO12Y01DFGJD_1_726_-	2	-0.0007	ISSLSRK	Acetyl (K)
H6XO12Y01DFGJD_1_726_-	2	0	ISSLSRK	Acetyl (K)
H6XO12Y01DFGJD_1_726_-	2	0.0003	ISSLSRK	Acetyl (K)
H6XO12Y01B4BTT_13_757_-	2	-0.0063	GKMVQILAGGPLDGTK	Acetyl (K)
H6XO12Y01B4BTT_13_757_-	2	0.0004	GKMVQILAGGPLDGTK	Acetyl (K)
H6F2VRE02HT3PZ_1_519_+	2	-0.0052	KESLAWGPK	Acetyl (K)
H6F2VRE02HT3PZ_1_519_+	2	-0.0024	KESLAWGPK	Acetyl (K)
H6XO12Y02IGIC2_1_813_-	2	-0.0058	LNPYAGNEHKK	Acetyl (K)
H6XO12Y02IGIC2_1_813_-	2	-0.0034	LNPYAGNEHKK	Acetyl (K)
H6XO12Y02IGIC2_1_813_-	2	-0.0002	LNPYAGNEHKK	Acetyl (K)
H6XO12Y01BBS3M_1_290_-	2	-0.0004	LLESEGKR	Acetyl (K)
H6XO12Y01BBS3M_1_290_-	2	-0.0002	LLESEGKR	Acetyl (K)
H6XO12Y01BBS3M_1_290_-	2	0.0001	LLESEGKR	Acetyl (K)
H6XO12Y01B1IT7_1_809_-	3	-0.0003	NDDADLAKDK	2 Acetyl (K); Acetyl (N-term)
H6XO12Y01ENFON_1_773_-	3	0.0047	KIARSDNPHIKSFVK	2 Acetyl (K); Acetyl (N-term)
H6XO12Y01AI6BH_1_519_+	3	-0.0036	DEEKARAKER	2 Acetyl (K); Acetyl (N-term)
H6XO12Y01AI6BH_1_519_+	3	-0.0019	DEEKARAKER	2 Acetyl (K); Acetyl (N-term)
H6XO12Y01AI6BH_1_519_+	3	-0.0005	DEEKARAKER	2 Acetyl (K); Acetyl (N-term)
H6XO12Y01AI6BH_1_519_+	3	0.0022	DEEKARAKER	2 Acetyl (K); Acetyl (N-term)
H6XO12Y01AI6BH_1_519_+	3	0.0029	DEEKARAKER	2 Acetyl (K); Acetyl (N-term)
H6XO12Y01AI6BH_1_519_+	3	0.0064	DEEKARAKER	2 Acetyl (K); Acetyl (N-term)
H6XO12Y01BXPSI_1_563_+	3	-0.0022	ECLKLEPSLEKAMAEEGISEDMK	2 Acetyl (K); Acetyl (N-term)
H6XO12Y01CB97E_166_518_-	3	0.0016	VQVIKTMPSTDNSYDSNLKSEESKFVR	2 Acetyl (K)
H6XO12Y01CDOA6_102_495_-	2	0.0044	AVGDFAGKK	2 Acetyl (K)
H6F2VRE02HU68I_1_236_-	4	-0.0007	ESKEFVELFFEKMR	2 Acetyl (K)
H6F2VRE02HU68I_1_236_-	4	0.005	ESKEFVELFFEKMR	2 Acetyl (K)
H6XO12Y01CS9UB_1_543_+	3	0.0027	GKNMVELLK	2 Acetyl (K)
H6XO12Y01CS9UB_1_543_+	3	0.005	GKDMVELLK	2 Acetyl (K)
H6F2VRE02I8BEL_1_486_-	3	0.0012	KTLHEKPGEFDPR	2 Acetyl (K)
H6XO12Y01DFG8J_1_588_+	4	0.0012	KTLHEKPGEFDPR	2 Acetyl (K)
H6XO12Y01B7L4X_1_589_-	2	0.0007	KNIDEMGKVSK	2 Acetyl (K)
H6XO12Y01BLXE8_1_684_+	2	0.0005	GLSKKFGNK	2 Acetyl (K)
H6XO12Y01BLXE8_1_684_+	2	0.0024	GLSKKFGNK	2 Acetyl (K)
H6XO12Y01C23MY_1_524_-	2	0.0001	DQNGFKEIIKDAEGGYK	2 Acetyl (K)
H6F2VRE02JDHR3_1_470_-	2	0.0022	GKATVAKK	2 Acetyl (K)
H6F2VRE02JDHR3_1_470_-	2	0.0042	GKATVAKK	2 Acetyl (K)
H6XO12Y01CIYAF_296_559_-	2	0.0003	AQYETNKK	2 Acetyl (K)
H6XO12Y01CIYAF_296_559_-	2	0.001	AQYETNKK	2 Acetyl (K)
H6XO12Y01CIYAF_296_559_-	2	0.0047	AQYETNKK	2 Acetyl (K)
H6XO12Y01CIYAF_296_559_-	2	0.0023	AQYEENKK	2 Acetyl (K)
H6XO12Y01CIYAF_296_559_-	2	0.0049	AQYEENKK	2 Acetyl (K)
H6F2VRE02I9X6Y_1_526_+	4	-0.0041	TTKNKAFSVTR	2 Acetyl (K)
H6F2VRE02I9X6Y_1_526_+	4	0.0037	TTKNKYFSVTR	2 Acetyl (K)
H6XO12Y01D9UH7_1_432_+	4	-0.0062	SNGQLDGPNGGGVISR	2 Deamidated (NQ)
H6XO12Y01D9UH7_1_432_+	4	-0.0034	SNGQLDGPNGGGVISR	2 Deamidated (NQ)
H6XO12Y01D9UH7_1_432_+	4	-0.0022	SNGQLDGPNGGGVISR	2 Deamidated (NQ)
H6XO12Y01D9UH7_1_432_+	4	0.0009	SNGQLDGPNGGGVISR	2 Deamidated (NQ)
H6XO12Y01D9UH7_1_432_+	4	0.0023	SNGQLDGPNGGGVISR	2 Deamidated (NQ)
H6XO12Y01D9UH7_1_432_+	4	0.0037	SNGQLDGPNGGGVISR	2 Deamidated (NQ)
H6XO12Y01C1ZGP_1_533_-	4	-0.0027	SNGQLDGPNGGGIISR	2 Deamidated (NQ)
H6XO12Y01C1ZGP_1_533_-	4	0.0013	SNGQLDGPNGGGIISR	2 Deamidated (NQ)
H6XO12Y01C1ZGP_1_533_-	4	0.0072	SNGQLDGPNGGGIISR	2 Deamidated (NQ)
H6XO12Y01ED2QF_1_534_+	3	-0.0003	NVSDPQIGADRVR	2 Deamidated (NQ)
H6XO12Y01A3NPL_1_754_-	5	0.002	KDQGIDLKQDR	2 Deamidated (NQ)
H6XO12Y01B8415_1_589_+	4	0.0015	TDRQQALGR	2 Deamidated (NQ)
H6XO12Y01DBKJM_1_474_-	2	0.003	LVELLKQNECIP	2 Deamidated (NQ)
H6XO12Y01DBKJM_1_474_-	2	0.0068	LVELLKQNECIP	2 Deamidated (NQ)
H6XO12Y01DTM89_1_398_+	2	-0.0032	QKISNAGNGPLKER	2 Deamidated (NQ)
H6XO12Y01A47X9_1_534_+	2	-0.0037	VVTNINVNAR	2 Deamidated (NQ)
H6XO12Y02HH15J_1_578_-	2	-0.0004	QIFDRINR	2 Deamidated (NQ)
H6XO12Y01BB8Z3_1_729_-	2	-0.0023	GFVRAEQNK	2 Deamidated (NQ)
H6XO12Y01AJ3X1_1_109_+	2	-0.002	NGQLVIR	2 Deamidated (NQ)
H6XO12Y01AJ3X1_1_109_+	2	-0.0015	NGQLVIR	2 Deamidated (NQ)
H6XO12Y01AJ3X1_1_109_+	2	-0.0014	NGQLVIR	2 Deamidated (NQ)
H6XO12Y01BSWGO_1_468_-	2	-0.0017	KQWYQK	2 Deamidated (NQ)
H6XO12Y01BSWGO_1_468_-	2	-0.0006	KQWYQK	2 Deamidated (NQ)
H6XO12Y01BSWGO_1_468_-	2	0.0002	KQWYQK	2 Deamidated (NQ)
H6XO12Y01BSWGO_1_468_-	2	0.002	KQWYQK	2 Deamidated (NQ)
H6XO12Y01A5LPX_1_263_+	2	-0.0032	GYDQIDNAPAER	2 Deamidated (NQ)
H6XO12Y01B31JW_1_437_+	2	-0.001	NGNIGGYR	2 Deamidated (NQ)
H6XO12Y01B31JW_1_437_+	2	-0.0007	NGNIGGYR	2 Deamidated (NQ)
H6XO12Y01B31JW_1_437_+	2	-0.0006	NGNIGGYR	2 Deamidated (NQ)
H6XO12Y01B8415_1_589_+	4	-0.0058	VQRTDRQQALGR	2 Deamidated (NQ); 2 Deamidated (R)
H6XO12Y01B8415_1_589_+	4	-0.0037	VQRTDRQQALGR	2 Deamidated (NQ); 2 Deamidated (R)
H6XO12Y01DHDYD_1_412_-	3	-0.0028	INQSNKQK	2 Deamidated (NQ); 2 Deamidated:18O(1) (NQ)
H6XO12Y01C2BJ0_1_617_-	2	-0.0022	LENLQKDVQNIQ	2 Deamidated (NQ); 3 Deamidated:18O(1) (NQ)
H6XO12Y01AI289_1_440_+	3	-0.0004	TDINFQR	2 Deamidated (NQ); Deamidated (R)
H6XO12Y01ENMOA_1_483_+	2	-0.0072	SEAQNEGTVVALADGVVR	2 Deamidated (NQ); Deamidated (R)
H6XO12Y01CSI6U_1_446_+	3	0.0031	TKQKNEITQK	2 Deamidated (NQ); Deamidated:18O(1) (NQ)
H6XO12Y01CSI6U_1_446_+	3	0.0045	TKQKNEITQK	2 Deamidated (NQ); Deamidated:18O(1) (NQ)
H6XO12Y01BZ0XV_195_656_-	2	-0.0015	VNDNFNAAFSAAK	2 Deamidated (NQ); Deamidated:18O(1) (NQ)
H6XO12Y02ISR9T_1_492_+	2	-0.0047	GLINGALSDNVNAK	2 Deamidated (NQ); Deamidated:18O(1) (NQ)
H6XO12Y02F7C5H_1_558_-	2	-0.0016	GAGDENQGRGNIR	2 Deamidated (NQ); Deamidated:18O(1) (NQ)
H6XO12Y01EIQHJ_140_598_-	3	-0.0027	FAIREGGR	2 Deamidated (R)
H6XO12Y02JA4AI_1_646_-	3	-0.0027	FAIREGGR	2 Deamidated (R)
H6F2VRE02H5Y3Q_1_451_-	2	-0.0054	QYLQVRKIER	2 Deamidated (R)
H6F2VRE02H5Y3Q_1_451_-	2	-0.0032	QYLQVRKIER	2 Deamidated (R)
H6XO12Y01CW9P8_112_743_-	3	-0.0027	FAIREGGR	2 Deamidated (R)
H6XO12Y01AGN6J_1_630_-	2	0.0012	SATWRGLDDKDR	2 Deamidated (R)
H6XO12Y01BW1Z8_1_779_-	3	0.0002	SLADLRGKR	2 Deamidated (R)
H6F2VRE02FY4F1_1_455_+	2	-0.0037	SSNPTIRR	2 Deamidated (R)
H6F2VRE02HTVXX_1_458_+	2	-0.0002	CADTLIESTRR	2 Deamidated (R)
H6XO12Y01DXU49_1_587_-	2	0.0029	TGDVQARRR	2 Deamidated (R)
H6XO12Y01BHX70_1_641_+	2	0.0033	RDTENRIR	2 Deamidated (R)
H6XO12Y01EAG6N_1_136_+	5	-0.0045	RRAATISNR	2 Deamidated (R)
H6XO12Y01EAG6N_1_136_+	5	-0.0035	RRAATISNR	2 Deamidated (R)
H6XO12Y01EAG6N_1_136_+	5	-0.0031	RRAATISNR	2 Deamidated (R)
H6XO12Y01EAG6N_1_136_+	5	-0.0023	RRAATISNR	2 Deamidated (R)
H6XO12Y01BIMON_1_735_-	3	0.0028	ADPLFRSLMMGINEASRK	2 Deamidated (R); Deamidated:18O(1) (NQ)
H6XO12Y01BYJN9_1_682_-	3	0.0001	LASRAANLR	2 Deamidated (R); Deamidated:18O(1) (NQ)
H6XO12Y01BA17H_1_517_-	3	-0.0031	NPRPGRNPK	2 Deamidated:18O(1) (NQ)
H6XO12Y01DVFQB_1_601_+	2	0.0001	TATAAQTGLNK	2 Deamidated:18O(1) (NQ)
H6XO12Y01DVFQB_1_601_+	2	0.0021	TATAAQTGLNK	2 Deamidated:18O(1) (NQ)
H6XO12Y01C8YO7_1_658_-	2	-0.0033	LAADQQR	2 Deamidated:18O(1) (NQ)
H6XO12Y01C8YO7_1_658_-	2	-0.001	LAADQQR	2 Deamidated:18O(1) (NQ)
H6XO12Y01C8YO7_1_658_-	2	-0.0007	LAADQQR	2 Deamidated:18O(1) (NQ)
H6XO12Y01C8YO7_1_658_-	2	-0.0004	LAADQQR	2 Deamidated:18O(1) (NQ)
H6XO12Y01C8YO7_1_658_-	2	-0.0003	LAADQQR	2 Deamidated:18O(1) (NQ)
H6XO12Y01C8YO7_1_658_-	2	-0.0002	LAADQQR	2 Deamidated:18O(1) (NQ)
H6XO12Y01C8YO7_1_658_-	2	0	LAADQQR	2 Deamidated:18O(1) (NQ)
H6XO12Y01C8YO7_1_658_-	2	0.0001	LAADQQR	2 Deamidated:18O(1) (NQ)
H6XO12Y01C8YO7_1_658_-	2	0.0002	LAADQQR	2 Deamidated:18O(1) (NQ)
H6XO12Y01C8YO7_1_658_-	2	0.0004	LAADQQR	2 Deamidated:18O(1) (NQ)
H6XO12Y01C8YO7_1_658_-	2	0.0005	LAADQQR	2 Deamidated:18O(1) (NQ)
H6XO12Y01C8YO7_1_658_-	2	0.0009	LAADQQR	2 Deamidated:18O(1) (NQ)
H6XO12Y01C8YO7_1_658_-	2	0.0012	LAADQQR	2 Deamidated:18O(1) (NQ)
H6XO12Y01C8YO7_1_658_-	2	0.0015	LAADQQR	2 Deamidated:18O(1) (NQ)
H6XO12Y01C8YO7_1_658_-	2	0.002	LAADQQR	2 Deamidated:18O(1) (NQ)
H6XO12Y01C8YO7_1_658_-	2	0.0024	LAADQQR	2 Deamidated:18O(1) (NQ)
H6XO12Y01C8YO7_1_658_-	2	0.0029	LAADQQR	2 Deamidated:18O(1) (NQ)
H6XO12Y01C8YO7_1_658_-	2	0.0031	LAADQQR	2 Deamidated:18O(1) (NQ)
H6XO12Y01C8YO7_1_658_-	2	0.0032	LAADQQR	2 Deamidated:18O(1) (NQ)
H6XO12Y01C8YO7_1_658_-	2	0.0036	LAADQQR	2 Deamidated:18O(1) (NQ)
H6XO12Y02HI621_1_554_-	2	-0.0042	KVEVGLDDNTNGVLGNDEIDATHYVCNHGR	2 Deamidated:18O(1) (NQ)
H6XO12Y01D9UH7_1_432_+	4	-0.0006	SNGQLDGPNGGGVISR	3 Deamidated (NQ)
H6XO12Y01CJZOW_1_188_+	3	-0.0024	GIQQQIIK	3 Deamidated (NQ)
H6XO12Y01B5HG9_1_499_+	2	-0.005	KNQNEILQNK	3 Deamidated (NQ); 2 Deamidated:18O(1) (NQ)
H6XO12Y02JN99P_1_447_-	3	0.0029	HQVVNDLPLGRN	3 Deamidated (NQ); Deamidated (R)
H6XO12Y01C9XEZ_392_755_+	4	-0.0042	IRTGERDAAARR	3 Deamidated (R)
H6XO12Y01DXU49_1_587_-	2	-0.0004	TGDVQARRR	3 Deamidated (R)
H6XO12Y01DXU49_1_587_-	2	0.001	TGDVQARRR	3 Deamidated (R)
H6XO12Y01DXU49_1_587_-	2	0.0015	TGDVQARRR	3 Deamidated (R)
H6XO12Y01DXU49_1_587_-	2	0.0024	TGDVQARRR	3 Deamidated (R)
H6XO12Y01DXU49_1_587_-	2	0.0029	TGDVQARRR	3 Deamidated (R)
H6XO12Y01DXU49_1_587_-	2	0.0032	TGDVQARRR	3 Deamidated (R)
H6XO12Y01DXU49_1_587_-	2	0.0033	TGDVQARRR	3 Deamidated (R)
H6XO12Y01DXU49_1_587_-	2	0.0035	TGDVQARRR	3 Deamidated (R)
H6XO12Y01DXU49_1_587_-	2	0.0038	TGDVQARRR	3 Deamidated (R)
H6XO12Y01DXU49_1_587_-	2	0.0041	TGDVQARRR	3 Deamidated (R)
H6XO12Y01DXU49_1_587_-	2	0.0044	TGDVQARRR	3 Deamidated (R)
H6XO12Y01DXU49_1_587_-	2	0.0045	TGDVQARRR	3 Deamidated (R)
H6XO12Y01BLEA6_1_618_+	2	0.0024	NVVTGGSNGNGRGNGFR	4 Deamidated (NQ); Deamidated (R)
H6XO12Y01E34GY_1_413_-	5	0.0034	ELAVQSSNSTNSASDR	Deamidated (NQ)
H6XO12Y01E34GY_1_413_-	5	-0.0077	IRELAVQSSNSTNSASDR	Deamidated (NQ)
H6XO12Y01E34GY_1_413_-	5	-0.005	IRELAVQSSNSTNSASDR	Deamidated (NQ)
H6XO12Y01E34GY_1_413_-	5	0.0005	IRELAVQSSNSTNSASDR	Deamidated (NQ)
H6XO12Y01B7MRJ_1_618_-	6	0.0029	TPVGMDFNTSGAK	Deamidated (NQ)
H6XO12Y01B6GZ8_1_753_-	7	0.0002	MPTPYKMNGGVK	Deamidated (NQ)
H6XO12Y01D9UH7_1_432_+	4	-0.003	SNGQLDGPNGGGVISR	Deamidated (NQ)
H6XO12Y01D9UH7_1_432_+	4	-0.0008	SNGQLDGPNGGGVISR	Deamidated (NQ)
H6XO12Y01D9UH7_1_432_+	4	0.0003	SNGQLDGPNGGGVISR	Deamidated (NQ)
H6XO12Y01D9UH7_1_432_+	4	0.0023	SNGQLDGPNGGGVISR	Deamidated (NQ)
H6XO12Y01D9UH7_1_432_+	4	0.0032	SNGQLDGPNGGGVISR	Deamidated (NQ)
H6XO12Y01D9UH7_1_432_+	4	0.0043	SNGQLDGPNGGGVISR	Deamidated (NQ)
H6XO12Y01D9UH7_1_432_+	4	0.0039	LFNSIDTSSLSNVR	Deamidated (NQ)
H6XO12Y01D9UH7_1_432_+	4	0.0049	LFNSIDTSSLSNVR	Deamidated (NQ)
H6XO12Y01C1ZGP_1_533_-	4	-0.0002	SNGQLDGPNGGGIISR	Deamidated (NQ)
H6XO12Y01C1ZGP_1_533_-	4	0.0005	SNGQLDGPNGGGIISR	Deamidated (NQ)
H6XO12Y01C1ZGP_1_533_-	4	0.0007	SNGQLDGPNGGGIISR	Deamidated (NQ)
H6XO12Y01C1ZGP_1_533_-	4	0.0015	SNGQLDGPNGGGIISR	Deamidated (NQ)
H6XO12Y01C1ZGP_1_533_-	4	0.0023	SNGQLDGPNGGGIISR	Deamidated (NQ)
H6XO12Y01C1ZGP_1_533_-	4	0.0039	LFNSIDTSSLSNVR	Deamidated (NQ)
H6XO12Y01C1ZGP_1_533_-	4	0.0049	LFNSIDTSSLSNVR	Deamidated (NQ)
H6XO12Y01DLJ6O_1_548_-	6	0.0014	LQVDFNK	Deamidated (NQ)
H6XO12Y01DLJ6O_1_548_-	6	0.0029	TPVGMDFNTSGAK	Deamidated (NQ)
H6XO12Y01CYT9L_1_713_+	7	0.0002	MPTPYKMNGGVK	Deamidated (NQ)
H6XO12Y01BFYX4_1_759_+	6	0.0002	MPTPYKMNGGVK	Deamidated (NQ)
H6XO12Y02GHINW_1_692_+	4	0.0023	GPNGNLDGVNDR	Deamidated (NQ)
H6XO12Y01BWKMA_1_539_-	4	0.0015	IDGVAPTLENAANGK	Deamidated (NQ)
H6XO12Y01DPD4C_1_566_+	5	0.0014	LQVDFNK	Deamidated (NQ)
H6XO12Y01DPD4C_1_566_+	5	0.0029	TPVGMDFNTSGAK	Deamidated (NQ)
H6XO12Y01DPD4C_1_566_+	5	-0.0049	MGIYKTPHGMDFNTSGAK	Deamidated (NQ)
H6XO12Y01EHKHD_1_467_-	3	-0.0038	LNPSNGSQFGAR	Deamidated (NQ)
H6XO12Y01EHKHD_1_467_-	3	-0.0022	LNPSNGSQFGAR	Deamidated (NQ)
H6XO12Y01EHKHD_1_467_-	3	-0.0019	LNPSNGSQFGAR	Deamidated (NQ)
H6XO12Y01EHKHD_1_467_-	3	0.0002	LNPSNGSQFGAR	Deamidated (NQ)
H6XO12Y01EHKHD_1_467_-	3	0.0049	LNPSNGSQFGAR	Deamidated (NQ)
H6XO12Y01BOKW9_184_676_+	4	0.0052	IIELQEQGTHTLGHKK	Deamidated (NQ)
H6XO12Y01A1GZX_1_612_-	4	0.0027	APLQAENGAVVPIK	Deamidated (NQ)
H6XO12Y01A1GZX_1_612_-	4	0.0064	APLQAENGAVVPIK	Deamidated (NQ)
H6XO12Y01DYYMD_20_652_+	3	-0.0061	MNPSNGSQFGAR	Deamidated (NQ)
H6XO12Y01DYYMD_20_652_+	3	-0.0018	MNPSNGSQFGAR	Deamidated (NQ)
H6XO12Y01C91SG_1_815_+	4	0.0027	APLQAENGAVVPIK	Deamidated (NQ)
H6XO12Y01C91SG_1_815_+	4	0.0064	APLQAENGAVVPIK	Deamidated (NQ)
H6XO12Y01ARKD8_1_648_-	3	0.0019	LAQTTAFNGR	Deamidated (NQ)
H6XO12Y01ARKD8_1_648_-	3	-0.0019	TDQIGGYATVTYTLGNIDD	Deamidated (NQ)
H6XO12Y01EECRE_1_440_+	3	0.0058	EDANAQGATGYYRPEDLHR	Deamidated (NQ)
H6F2VRE02JO95L_1_530_+	2	-0.0005	IQLAQYR	Deamidated (NQ)
H6F2VRE02JO95L_1_530_+	2	-0.0003	IQLAQYR	Deamidated (NQ)
H6F2VRE02JO95L_1_530_+	2	0	IQLAQYR	Deamidated (NQ)
H6XO12Y02GGQN5_1_284_-	3	-0.0019	NNLLALQR	Deamidated (NQ)
H6XO12Y02H07KQ_1_523_+	2	-0.0058	TDANGQEIDYAK	Deamidated (NQ)
H6XO12Y01BP3WI_1_594_+	2	-0.0003	NQDYGQGSNSSANTANGLLHR	Deamidated (NQ)
H6XO12Y01B8415_1_589_+	4	-0.0046	TDRQQALGR	Deamidated (NQ)
H6XO12Y01B8415_1_589_+	4	0.0001	TDRQQALGR	Deamidated (NQ)
H6XO12Y01B8415_1_589_+	4	0.0003	TDRQQALGR	Deamidated (NQ)
H6XO12Y01B8415_1_589_+	4	0.0014	TDRQQALGR	Deamidated (NQ)
H6XO12Y01B8415_1_589_+	4	0.0017	TDRQQALGR	Deamidated (NQ)
H6XO12Y01B8415_1_589_+	4	0.0019	TDRQQALGR	Deamidated (NQ)
H6XO12Y01B8415_1_589_+	4	0.002	TDRQQALGR	Deamidated (NQ)
H6XO12Y01B8415_1_589_+	4	0.0021	TDRQQALGR	Deamidated (NQ)
H6XO12Y01B8415_1_589_+	4	0.0023	TDRQQALGR	Deamidated (NQ)
H6XO12Y01B8415_1_589_+	4	0.0026	TDRQQALGR	Deamidated (NQ)
H6XO12Y01B8415_1_589_+	4	0.0027	TDRQQALGR	Deamidated (NQ)
H6XO12Y01B8415_1_589_+	4	0.0031	TDRQQALGR	Deamidated (NQ)
H6XO12Y01B8415_1_589_+	4	0.0032	TDRQQALGR	Deamidated (NQ)
H6XO12Y01B8415_1_589_+	4	0.0034	TDRQQALGR	Deamidated (NQ)
H6XO12Y01B8415_1_589_+	4	0.0037	TDRQQALGR	Deamidated (NQ)
H6XO12Y01B8415_1_589_+	4	0.0038	TDRQQALGR	Deamidated (NQ)
H6XO12Y01B8415_1_589_+	4	0.0039	TDRQQALGR	Deamidated (NQ)
H6XO12Y01B8415_1_589_+	4	0.0042	TDRQQALGR	Deamidated (NQ)
H6XO12Y01B8415_1_589_+	4	0.0043	TDRQQALGR	Deamidated (NQ)
H6XO12Y01B8415_1_589_+	4	0.0044	TDRQQALGR	Deamidated (NQ)
H6XO12Y01B8415_1_589_+	4	0.0045	TDRQQALGR	Deamidated (NQ)
H6XO12Y01B8415_1_589_+	4	0.0047	TDRQQALGR	Deamidated (NQ)
H6XO12Y01B8415_1_589_+	4	0.0048	TDRQQALGR	Deamidated (NQ)
H6XO12Y01B8415_1_589_+	4	0.0049	TDRQQALGR	Deamidated (NQ)
H6XO12Y01B8415_1_589_+	4	0.005	TDRQQALGR	Deamidated (NQ)
H6XO12Y01B8415_1_589_+	4	0.0051	TDRQQALGR	Deamidated (NQ)
H6XO12Y02FRBJW_1_645_+	4	0.0014	LQVDFNK	Deamidated (NQ)
H6XO12Y01DU1SR_1_566_-	3	0.0014	LQVDFNK	Deamidated (NQ)
H6XO12Y02JA4AI_1_646_-	3	0.0047	DEGRAGDNVGVLLR	Deamidated (NQ)
H6XO12Y01BI09L_1_219_-	2	0.0016	LSTGLSVAGPIDNAVK	Deamidated (NQ)
H6XO12Y01DHDYD_1_412_-	3	-0.0024	INTFIFK	Deamidated (NQ)
H6F2VRE02IRSYO_1_301_-	2	-0.0033	VGINGFGR	Deamidated (NQ)
H6F2VRE02IRSYO_1_301_-	2	-0.0026	VGINGFGR	Deamidated (NQ)
H6F2VRE02IRSYO_1_301_-	2	0.002	VGINGFGR	Deamidated (NQ)
H6XO12Y01BM952_1_473_-	2	-0.0035	TVENGTYTPLSR	Deamidated (NQ)
H6XO12Y01BM952_1_473_-	2	0	TVENGTYTPLSR	Deamidated (NQ)
H6XO12Y01AS5IZ_1_604_+	2	-0.0032	QKISNAGDGPLKER	Deamidated (NQ)
H6F2VRE02HNVPO_1_362_-	2	-0.0023	TGENIPITAR	Deamidated (NQ)
H6F2VRE02HNVPO_1_362_-	2	0.0026	TGENIPITAR	Deamidated (NQ)
H6XO12Y01BXJ1K_1_898_-	2	-0.0019	STQLILR	Deamidated (NQ)
H6XO12Y01BXJ1K_1_898_-	2	-0.0005	STQLILR	Deamidated (NQ)
H6XO12Y01BXJ1K_1_898_-	2	-0.0003	STQLILR	Deamidated (NQ)
H6XO12Y01BXJ1K_1_898_-	2	0.0005	STQLILR	Deamidated (NQ)
H6XO12Y01BXJ1K_1_898_-	2	0.0006	STQLILR	Deamidated (NQ)
H6XO12Y01BXJ1K_1_898_-	2	0.0008	STQLILR	Deamidated (NQ)
H6XO12Y01BXJ1K_1_898_-	2	0.001	STQLILR	Deamidated (NQ)
H6XO12Y01BXJ1K_1_898_-	2	0.0013	STQLILR	Deamidated (NQ)
H6XO12Y01BXJ1K_1_898_-	2	0.0018	STQLILR	Deamidated (NQ)
H6XO12Y01BXJ1K_1_898_-	2	0.0024	STQLILR	Deamidated (NQ)
H6XO12Y01BXJ1K_1_898_-	2	0.0029	STQLILR	Deamidated (NQ)
H6XO12Y01BXJ1K_1_898_-	2	0.0028	NILTHQR	Deamidated (NQ)
H6XO12Y01A5YAX_1_504_-	2	-0.0016	VAINGFGR	Deamidated (NQ)
H6XO12Y01A5YAX_1_504_-	2	-0.0015	VAINGFGR	Deamidated (NQ)
H6XO12Y01A5YAX_1_504_-	2	-0.0002	VAINGFGR	Deamidated (NQ)
H6XO12Y01DHTNB_1_480_+	2	-0.0021	QLIIGDR	Deamidated (NQ)
H6XO12Y01DHTNB_1_480_+	2	-0.0017	QLIIGDR	Deamidated (NQ)
H6XO12Y01DHTNB_1_480_+	2	-0.001	QLIIGDR	Deamidated (NQ)
H6XO12Y01DHTNB_1_480_+	2	-0.0004	QLIIGDR	Deamidated (NQ)
H6XO12Y01DHTNB_1_480_+	2	-0.0003	QLIIGDR	Deamidated (NQ)
H6XO12Y01DHTNB_1_480_+	2	-0.0002	QLIIGDR	Deamidated (NQ)
H6XO12Y01DHTNB_1_480_+	2	0.0014	QLIIGDR	Deamidated (NQ)
H6XO12Y01A47X9_1_534_+	2	-0.0011	NGVILITTK	Deamidated (NQ)
H6XO12Y01A47X9_1_534_+	2	0.0002	NGVILITTK	Deamidated (NQ)
H6XO12Y01ASJ2G_1_495_-	2	0.0049	ALQETFEGAK	Deamidated (NQ)
H6XO12Y01C9XHW_1_456_-	2	0.0049	IINEPTAAALAYGINK	Deamidated (NQ)
H6XO12Y02F5WP1_1_581_+	2	-0.0007	ANLFPR	Deamidated (NQ)
H6XO12Y02F5WP1_1_581_+	2	-0.0005	ANLFPR	Deamidated (NQ)
H6XO12Y02F5WP1_1_581_+	2	-0.0002	ANLFPR	Deamidated (NQ)
H6XO12Y02F5WP1_1_581_+	2	0.0004	ANLFPR	Deamidated (NQ)
H6XO12Y02F5WP1_1_581_+	2	0.0007	ANLFPR	Deamidated (NQ)
H6XO12Y02F5WP1_1_581_+	2	0.0022	ANLFPR	Deamidated (NQ)
H6XO12Y02F5WP1_1_581_+	2	-0.0034	ANLFPRR	Deamidated (NQ)
H6XO12Y02F5WP1_1_581_+	2	0.0003	ANLFPRR	Deamidated (NQ)
H6XO12Y02F5WP1_1_581_+	2	0.0014	ANLFPRR	Deamidated (NQ)
H6XO12Y01AIKBG_192_789_+	2	-0.0019	STQIIIR	Deamidated (NQ)
H6XO12Y01AIKBG_192_789_+	2	-0.0005	STQIIIR	Deamidated (NQ)
H6XO12Y01AIKBG_192_789_+	2	-0.0003	STQIIIR	Deamidated (NQ)
H6XO12Y01AIKBG_192_789_+	2	0.0005	STQIIIR	Deamidated (NQ)
H6XO12Y01AIKBG_192_789_+	2	0.0006	STQIIIR	Deamidated (NQ)
H6XO12Y01AIKBG_192_789_+	2	0.0008	STQIIIR	Deamidated (NQ)
H6XO12Y01AIKBG_192_789_+	2	0.001	STQIIIR	Deamidated (NQ)
H6XO12Y01AIKBG_192_789_+	2	0.0013	STQIIIR	Deamidated (NQ)
H6XO12Y01AIKBG_192_789_+	2	0.0018	STQIIIR	Deamidated (NQ)
H6XO12Y01AIKBG_192_789_+	2	0.0024	STQIIIR	Deamidated (NQ)
H6XO12Y01AIKBG_192_789_+	2	0.0029	STQIIIR	Deamidated (NQ)
H6XO12Y02H0G2Y_1_455_+	2	-0.0011	NGVLIITTK	Deamidated (NQ)
H6XO12Y02H0G2Y_1_455_+	2	0.0002	NGVLIITTK	Deamidated (NQ)
H6XO12Y02HH15J_1_578_-	2	0.0006	QIFDRINR	Deamidated (NQ)
H6XO12Y01A5OXI_62_556_-	2	-0.0042	VGSSAQTNAMK	Deamidated (NQ)
H6XO12Y01DV7VZ_55_756_+	2	-0.0046	FVNLTGQANK	Deamidated (NQ)
H6XO12Y01DV7VZ_55_756_+	2	0.0023	FVNLTGQANK	Deamidated (NQ)
H6XO12Y01DV7VZ_55_756_+	2	0.0031	FVNLTGQANK	Deamidated (NQ)
H6XO12Y01DV7VZ_55_756_+	2	0.0039	FVNLTGQANK	Deamidated (NQ)
H6XO12Y01B8EVP_1_579_-	3	-0.0019	LGAGLNQGKK	Deamidated (NQ)
H6XO12Y01B8EVP_1_579_-	3	0.0006	LGAGLNQGKK	Deamidated (NQ)
H6F2VRE02JKDSH_1_488_-	2	-0.002	EILIGNR	Deamidated (NQ)
H6F2VRE02JKDSH_1_488_-	2	-0.0017	EILIGNR	Deamidated (NQ)
H6F2VRE02JKDSH_1_488_-	2	-0.0009	EILIGNR	Deamidated (NQ)
H6F2VRE02JKDSH_1_488_-	2	-0.0004	EILIGNR	Deamidated (NQ)
H6F2VRE02JKDSH_1_488_-	2	-0.0003	EILIGNR	Deamidated (NQ)
H6F2VRE02JKDSH_1_488_-	2	-0.0002	EILIGNR	Deamidated (NQ)
H6F2VRE02JKDSH_1_488_-	2	-0.0001	EILIGNR	Deamidated (NQ)
H6F2VRE02JKDSH_1_488_-	2	0.0014	EILIGNR	Deamidated (NQ)
H6XO12Y01C23MY_1_524_-	3	0.0014	LQVDFNK	Deamidated (NQ)
H6XO12Y01C23MY_1_524_-	3	0.0053	TPIGMDFNTSGKK	Deamidated (NQ)
H6XO12Y01BTD4C_1_527_+	2	-0.0016	IGINGFGR	Deamidated (NQ)
H6XO12Y01BTD4C_1_527_+	2	-0.0015	IGINGFGR	Deamidated (NQ)
H6XO12Y01BTD4C_1_527_+	2	-0.0019	LPNKGGFVSLK	Deamidated (NQ)
H6XO12Y01C8805_1_674_+	2	-0.0021	QLLIDGR	Deamidated (NQ)
H6XO12Y01C8805_1_674_+	2	-0.0017	QLLIDGR	Deamidated (NQ)
H6XO12Y01C8805_1_674_+	2	-0.001	QLLIDGR	Deamidated (NQ)
H6XO12Y01C8805_1_674_+	2	-0.0004	QLLIDGR	Deamidated (NQ)
H6XO12Y01C8805_1_674_+	2	-0.0003	QLLIDGR	Deamidated (NQ)
H6XO12Y01C8805_1_674_+	2	-0.0002	QLLIDGR	Deamidated (NQ)
H6XO12Y01C8805_1_674_+	2	0.0014	QLLIDGR	Deamidated (NQ)
H6F2VRE02IGIOO_1_468_+	2	-0.0035	FLSPLGQFR	Deamidated (NQ)
H6F2VRE02IGIOO_1_468_+	2	0.0008	FLSPLGQFR	Deamidated (NQ)
H6XO12Y01C8Y2G_1_560_-	2	-0.0035	FISPIGQFR	Deamidated (NQ)
H6XO12Y01C8Y2G_1_560_-	2	0.0008	FISPIGQFR	Deamidated (NQ)
H6XO12Y02IG4M9_1_707_-	2	-0.0035	FLSPIGQFR	Deamidated (NQ)
H6XO12Y02IG4M9_1_707_-	2	0.0008	FLSPIGQFR	Deamidated (NQ)
H6XO12Y01CO81F_1_669_-	2	0.0041	TCTPAGNGTATAFVR	Deamidated (NQ)
H6XO12Y02I78CL_1_489_-	2	-0.0012	VEFELSAQGK	Deamidated (NQ)
H6XO12Y01CMYLL_1_727_-	2	-0.0006	LRVAGSNPVSR	Deamidated (NQ)
H6XO12Y01BXRNB_1_710_+	4	-0.002	ELILNGR	Deamidated (NQ)
H6XO12Y01BXRNB_1_710_+	4	-0.0017	ELILNGR	Deamidated (NQ)
H6XO12Y01BXRNB_1_710_+	4	-0.0009	ELILNGR	Deamidated (NQ)
H6XO12Y01BXRNB_1_710_+	4	-0.0004	ELILNGR	Deamidated (NQ)
H6XO12Y01BXRNB_1_710_+	4	-0.0003	ELILNGR	Deamidated (NQ)
H6XO12Y01BXRNB_1_710_+	4	-0.0002	ELILNGR	Deamidated (NQ)
H6XO12Y01BXRNB_1_710_+	4	-0.0001	ELILNGR	Deamidated (NQ)
H6XO12Y01BXRNB_1_710_+	4	0.0014	ELILNGR	Deamidated (NQ)
H6XO12Y01BXRNB_1_710_+	4	0	IVHENALFVDK	Deamidated (NQ)
H6XO12Y01B63LZ_1_623_-	6	0.0005	FQPDGGGALR	Deamidated (NQ)
H6XO12Y01AXSXE_1_193_-	2	-0.0013	IIINVK	Deamidated (NQ)
H6XO12Y01AXSXE_1_193_-	2	-0.0008	IIINVK	Deamidated (NQ)
H6XO12Y01AXSXE_1_193_-	2	-0.0003	IIINVK	Deamidated (NQ)
H6XO12Y01AXSXE_1_193_-	2	0.0024	IIINVK	Deamidated (NQ)
H6XO12Y01B5ZP8_1_615_+	2	-0.0013	ILINVK	Deamidated (NQ)
H6XO12Y01B5ZP8_1_615_+	2	-0.0008	ILINVK	Deamidated (NQ)
H6XO12Y01B5ZP8_1_615_+	2	-0.0003	ILINVK	Deamidated (NQ)
H6XO12Y01B5ZP8_1_615_+	2	0.0024	ILINVK	Deamidated (NQ)
H6XO12Y02JI36D_1_376_-	2	-0.0046	QAAKESWALWMQER	Deamidated (NQ)
H6XO12Y02JHCA3_1_639_-	2	0.0004	LDAGQLR	Deamidated (NQ)
H6XO12Y01B8KCU_1_568_+	2	0.0001	NNLFIK	Deamidated (NQ)
H6XO12Y01B8KCU_1_568_+	2	0.0004	NNLFIK	Deamidated (NQ)
H6XO12Y01B8KCU_1_568_+	2	0.001	NNLFIK	Deamidated (NQ)
H6XO12Y01CLESH_1_487_-	2	0.0001	NNIFIK	Deamidated (NQ)
H6XO12Y01CLESH_1_487_-	2	0.0004	NNIFIK	Deamidated (NQ)
H6XO12Y01CLESH_1_487_-	2	0.001	NNIFIK	Deamidated (NQ)
H6XO12Y01D9H39_6_705_-	2	-0.0007	ALEQLQADGR	Deamidated (NQ)
H6XO12Y01B1YUV_1_644_+	2	-0.0026	GNEILLR	Deamidated (NQ)
H6XO12Y01B1YUV_1_644_+	2	-0.0017	GNEILLR	Deamidated (NQ)
H6XO12Y01B1YUV_1_644_+	2	-0.0009	GNEILLR	Deamidated (NQ)
H6XO12Y01B1YUV_1_644_+	2	-0.0005	GNEILLR	Deamidated (NQ)
H6XO12Y01B1YUV_1_644_+	2	-0.0001	GNEILLR	Deamidated (NQ)
H6XO12Y01B1YUV_1_644_+	2	0.0001	GNEILLR	Deamidated (NQ)
H6XO12Y01B1YUV_1_644_+	2	0.0005	GNEILLR	Deamidated (NQ)
H6XO12Y01B1YUV_1_644_+	2	0.0013	GNEILLR	Deamidated (NQ)
H6XO12Y01B1YUV_1_644_+	2	0.0017	GNEILLR	Deamidated (NQ)
H6XO12Y01ALKW8_1_614_-	2	-0.0038	SNDAIRIDAGELR	Deamidated (NQ)
H6F2VRE02IOASW_1_357_+	2	-0.0028	LVQSLTK	Deamidated (NQ)
H6F2VRE02IOASW_1_357_+	2	-0.0015	LVQSLTK	Deamidated (NQ)
H6F2VRE02IOASW_1_357_+	2	-0.0005	LVQSLTK	Deamidated (NQ)
H6F2VRE02IOASW_1_357_+	2	-0.0004	LVQSLTK	Deamidated (NQ)
H6XO12Y01CYWG4_1_514_+	2	0.0004	LQLNNK	Deamidated (NQ)
H6XO12Y01EAG6N_1_136_+	5	-0.0031	APTISNR	Deamidated (NQ)
H6XO12Y01EAG6N_1_136_+	5	-0.0027	APTISNR	Deamidated (NQ)
H6XO12Y01EAG6N_1_136_+	5	-0.0008	APTISNR	Deamidated (NQ)
H6XO12Y01BYJN9_1_682_-	3	-0.0008	YLQENLR	Deamidated (NQ)
H6XO12Y01BYJN9_1_682_-	3	0.0018	YLQENLR	Deamidated (NQ)
H6XO12Y01CJZOW_1_188_+	3	-0.0025	VNLISTQCIVLEK	Deamidated (NQ)
H6XO12Y01BHA5J_1_742_-	2	-0.0026	LLALLVNADR	Deamidated (NQ)
H6XO12Y02F0TA7_1_589_-	2	-0.0052	LAFQNGGVLVGTR	Deamidated (NQ)
H6XO12Y02F0TA7_1_589_-	2	-0.001	LAFQNGGVLVGTR	Deamidated (NQ)
H6F2VRE02HST4A_1_457_+	2	-0.0034	LDLTEANR	Deamidated (NQ)
H6F2VRE02HST4A_1_457_+	2	-0.0006	LDLTEANR	Deamidated (NQ)
H6F2VRE02HST4A_1_457_+	2	-0.0001	LDLTEANR	Deamidated (NQ)
H6F2VRE02HST4A_1_457_+	2	0.0014	LDLTEANR	Deamidated (NQ)
H6F2VRE02HST4A_1_457_+	2	0.0029	LDLTEANR	Deamidated (NQ)
H6F2VRE02HST4A_1_457_+	2	0.0034	LDLTEANR	Deamidated (NQ)
H6XO12Y01DXU49_1_587_-	2	-0.0007	TGDVQARRR	Deamidated (NQ); 2 Deamidated (R)
H6F2VRE02JKDSH_1_488_-	2	0	EILIGNRR	Deamidated (NQ); 2 Deamidated (R)
H6XO12Y01DPNGJ_1_626_-	2	-0.0039	QGARVVR	Deamidated (NQ); 2 Deamidated (R)
H6XO12Y01DPNGJ_1_626_-	2	-0.0024	QGARVVR	Deamidated (NQ); 2 Deamidated (R)
H6XO12Y02H6A4O_1_740_-	3	0.0036	AIALNYANAQDLYTSIR	Deamidated (NQ); 2 Deamidated:18O(1) (NQ)
H6F2VRE02GWES3_1_370_+	4	0.0036	AIALNYANAQDLYTSIR	Deamidated (NQ); 2 Deamidated:18O(1) (NQ)
H6XO12Y02F7C5H_1_558_-	2	-0.0051	GAGDENQGRGNIR	Deamidated (NQ); 2 Deamidated:18O(1) (NQ)
H6XO12Y02F7C5H_1_558_-	2	-0.0029	GAGDENQGRGNIR	Deamidated (NQ); 2 Deamidated:18O(1) (NQ)
H6XO12Y02F7C5H_1_558_-	2	-0.0028	GAGDENQGRGNIR	Deamidated (NQ); 2 Deamidated:18O(1) (NQ)
H6XO12Y02F7C5H_1_558_-	2	-0.0003	GAGDENQGRGNIR	Deamidated (NQ); 2 Deamidated:18O(1) (NQ)
H6XO12Y02H7KHN_1_446_+	3	0.0019	KQGNAEGHCKACRQGENPGHK	Deamidated (NQ); 3 Deamidated:18O(1) (NQ)
H6XO12Y01C2BJ0_1_617_-	2	-0.0049	LENLQKDVQNIQ	Deamidated (NQ); 3 Deamidated:18O(1) (NQ)
H6XO12Y01C2BJ0_1_617_-	2	-0.0028	LENLQKDVQNIQ	Deamidated (NQ); 3 Deamidated:18O(1) (NQ)
H6XO12Y01CIYJ9_1_751_-	3	-0.003	LDLAQFR	Deamidated (NQ); Deamidated (R)
H6XO12Y01CIYJ9_1_751_-	3	0.0001	LDLAQFR	Deamidated (NQ); Deamidated (R)
H6XO12Y01A3NPL_1_754_-	5	0.0034	DQGIDLKQDRMALQR	Deamidated (NQ); Deamidated (R)
H6F2VRE02H90SA_1_264_-	2	0.0032	LNEQIGIQTSYAR	Deamidated (NQ); Deamidated (R)
H6F2VRE02FGXV0_1_464_-	4	-0.0044	TLNIMVREIR	Deamidated (NQ); Deamidated (R)
H6XO12Y01AXJ5C_1_616_-	2	-0.0056	FEDVDNFWARR	Deamidated (NQ); Deamidated (R)
H6XO12Y01AXJ5C_1_616_-	2	-0.0051	FEDVDNFWARR	Deamidated (NQ); Deamidated (R)
H6XO12Y01AXJ5C_1_616_-	2	-0.0009	FEDVDNFWARR	Deamidated (NQ); Deamidated (R)
H6XO12Y01AMVLH_1_568_+	2	0.0065	IRELALQSANSTNSSSDR	Deamidated (NQ); Deamidated (R)
H6F2VRE02FY4F1_1_455_+	2	0	SSNPTIRR	Deamidated (NQ); Deamidated (R)
H6XO12Y01C8805_1_674_+	2	-0.0033	ARLKNAELSDVGR	Deamidated (NQ); Deamidated (R)
H6F2VRE02GWES3_1_370_+	4	0.0052	ILNNKRTCNCGIK	Deamidated (NQ); Deamidated (R)
H6XO12Y02HN9AZ_1_678_+	2	0.0025	AALEGYKEERSEIEGTQMIR	Deamidated (NQ); Deamidated (R)
H6XO12Y01ALKW8_1_614_-	2	0.0054	SNDAIRIDAGELR	Deamidated (NQ); Deamidated (R)
H6XO12Y01ALKW8_1_614_-	2	0.0068	SNDAIRIDAGELR	Deamidated (NQ); Deamidated (R)
H6XO12Y01BYJN9_1_682_-	3	-0.0036	LERNLVQR	Deamidated (NQ); Deamidated (R)
H6F2VRE02GWES3_1_370_+	4	-0.0021	ILNNKRTCNCGIKE	Deamidated (NQ); Deamidated (R); 2 Deamidated:18O(1) (NQ)
H6XO12Y01DYTA0_1_535_-	2	0.0008	KDQTKIAEIIKNLTQR	Deamidated (NQ); Deamidated (R); 2 Deamidated:18O(1) (NQ)
H6F2VRE02JCGBN_1_472_-	3	-0.0041	EDLKTVQVDLNEAR	Deamidated (NQ); Deamidated (R); Deamidated:18O(1) (NQ)
H6XO12Y01EOIK7_1_588_+	2	0.006	KEAVQRLLENR	Deamidated (NQ); Deamidated (R); Deamidated:18O(1) (NQ)
H6XO12Y01B8EVP_1_579_-	3	0.0017	LGAALNQGKKR	Deamidated (NQ); Deamidated (R); Deamidated:18O(1) (NQ)
H6XO12Y01CX8EV_363_642_+	2	0.001	FTSQIRGLNQAAR	Deamidated (NQ); Deamidated:18O(1) (NQ)
H6XO12Y01A984H_1_646_+	2	-0.0065	KNRQNSFGEENGELIK	Deamidated (NQ); Deamidated:18O(1) (NQ)
H6XO12Y02JHCA3_1_639_-	2	-0.0009	QKLDYGQLR	Deamidated (NQ); Deamidated:18O(1) (NQ)
H6XO12Y02HY7ET_1_692_+	2	0.0016	LKLSNVDGGFNR	Deamidated (NQ); Deamidated:18O(1) (NQ)
H6F2VRE02HNZ16_1_484_-	3	-0.0036	LADRTTK	Deamidated (R)
H6XO12Y01B967L_1_699_-	3	-0.0003	DGCERDDGR	Deamidated (R)
H6XO12Y01A3NPL_1_754_-	5	0.0016	IAGLNVLR	Deamidated (R)
H6XO12Y01BTOCL_1_546_-	4	0.0015	DASRAADAIR	Deamidated (R)
H6XO12Y01C9XEZ_392_755_+	4	-0.0008	TGERDAAARR	Deamidated (R)
H6XO12Y01ET1LJ_1_527_-	2	0.0038	RLFQPDGIETLK	Deamidated (R)
H6F2VRE02IRSYO_1_301_-	2	0.0055	LTAERDPADLK	Deamidated (R)
H6XO12Y02FVY6I_1_556_+	5	-0.0014	LSEYGNRVDKR	Deamidated (R)
H6XO12Y01CLK7G_44_716_+	2	0.0005	ETDNNRVIR	Deamidated (R)
H6XO12Y01CLK7G_44_716_+	2	0.0008	ETDNNRVIR	Deamidated (R)
H6XO12Y01CLK7G_44_716_+	2	0.0031	ETDNNRVIR	Deamidated (R)
H6XO12Y01CLK7G_44_716_+	2	0.0032	ETDNNRVIR	Deamidated (R)
H6XO12Y01CLK7G_44_716_+	2	0.0022	EGYVVEEAVDGR	Deamidated (R)
H6XO12Y01A5YAX_1_504_-	2	-0.0006	VAINGFGRK	Deamidated (R)
H6F2VRE02FP22M_1_473_-	3	0.0056	LEIQSVSTQQR	Deamidated (R)
H6F2VRE02G3GM2_1_467_-	3	-0.0022	IELSPSGKR	Deamidated (R)
H6F2VRE02G3GM2_1_467_-	3	0.0021	IELSPSGKR	Deamidated (R)
H6XO12Y01CPX0V_32_710_+	3	-0.0074	LNQKLRDFDGIR	Deamidated (R)
H6XO12Y01CPX0V_32_710_+	3	-0.0007	LNQKLRDFDGIR	Deamidated (R)
H6XO12Y01BONP8_1_728_-	2	-0.0045	LGNESVVGSR	Deamidated (R)
H6XO12Y01BONP8_1_728_-	2	-0.0043	LGNESVVGSR	Deamidated (R)
H6XO12Y01BONP8_1_728_-	2	-0.0037	LGNESVVGSR	Deamidated (R)
H6XO12Y01BONP8_1_728_-	2	-0.0029	LGNESVVGSR	Deamidated (R)
H6XO12Y01BONP8_1_728_-	2	-0.0024	LGNESVVGSR	Deamidated (R)
H6XO12Y01BONP8_1_728_-	2	-0.0023	LGNESVVGSR	Deamidated (R)
H6XO12Y01BONP8_1_728_-	2	-0.0018	LGNESVVGSR	Deamidated (R)
H6XO12Y01BONP8_1_728_-	2	-0.0015	LGNESVVGSR	Deamidated (R)
H6XO12Y01BONP8_1_728_-	2	-0.0013	LGNESVVGSR	Deamidated (R)
H6XO12Y01BONP8_1_728_-	2	-0.0012	LGNESVVGSR	Deamidated (R)
H6XO12Y01BONP8_1_728_-	2	-0.0004	LGNESVVGSR	Deamidated (R)
H6XO12Y01BONP8_1_728_-	2	0.0015	LGNESVVGSR	Deamidated (R)
H6XO12Y01BONP8_1_728_-	2	0.002	LGNESVVGSR	Deamidated (R)
H6XO12Y01BONP8_1_728_-	2	0.0022	LGNESVVGSR	Deamidated (R)
H6XO12Y01BONP8_1_728_-	2	0.0034	LGNESVVGSR	Deamidated (R)
H6F2VRE02IGIOO_1_468_+	2	0.0037	FLSPLGQFR	Deamidated (R)
H6F2VRE02IGIOO_1_468_+	2	0.004	FLSPLGQFR	Deamidated (R)
H6XO12Y01C8Y2G_1_560_-	2	0.0037	FISPIGQFR	Deamidated (R)
H6XO12Y01C8Y2G_1_560_-	2	0.004	FISPIGQFR	Deamidated (R)
H6XO12Y02IG4M9_1_707_-	2	0.0037	FLSPIGQFR	Deamidated (R)
H6XO12Y02IG4M9_1_707_-	2	0.004	FLSPIGQFR	Deamidated (R)
H6F2VRE02HABER_1_453_+	2	-0.0002	ERLAEAEAR	Deamidated (R)
H6XO12Y01D3C8E_1_707_+	2	0.0033	ARTIIVEAEEIAEIIK	Deamidated (R)
H6XO12Y01BXRNB_1_710_+	4	0.0069	NRAARYSQKYR	Deamidated (R)
H6XO12Y01BLM7H_140_703_+	2	0.0016	RWKAMRSDIGE	Deamidated (R)
H6XO12Y01BDY66_1_526_-	2	-0.0018	AFQADDVGSIPDTR	Deamidated (R)
H6XO12Y01ANI3T_483_636_+	2	-0.0004	ALGAYDVLDR	Deamidated (R)
H6XO12Y01ANI3T_483_636_+	2	-0.0001	TADRMAREAGLR	Deamidated (R)
H6XO12Y01ANI3T_483_636_+	2	0.0012	TADRMAREAGLR	Deamidated (R)
H6XO12Y01ANI3T_483_636_+	2	0.0059	TADRMAREAGLR	Deamidated (R)
H6XO12Y01EAG6N_1_136_+	5	-0.0021	APTISNR	Deamidated (R)
H6XO12Y01EAG6N_1_136_+	5	-0.0007	APTISNR	Deamidated (R)
H6F2VRE02GO9LB_1_543_-	2	-0.004	VATVRPAK	Deamidated (R)
H6F2VRE02GO9LB_1_543_-	2	-0.0034	VATVRPAK	Deamidated (R)
H6F2VRE02GO9LB_1_543_-	2	-0.0031	VATVRPAK	Deamidated (R)
H6F2VRE02GO9LB_1_543_-	2	-0.0029	VATVRPAK	Deamidated (R)
H6F2VRE02GO9LB_1_543_-	2	-0.0025	VATVRPAK	Deamidated (R)
H6F2VRE02GO9LB_1_543_-	2	-0.0019	VATVRPAK	Deamidated (R)
H6F2VRE02GO9LB_1_543_-	2	-0.0018	VATVRPAK	Deamidated (R)
H6F2VRE02GO9LB_1_543_-	2	-0.0013	VATVRPAK	Deamidated (R)
H6F2VRE02GO9LB_1_543_-	2	-0.0012	VATVRPAK	Deamidated (R)
H6F2VRE02GO9LB_1_543_-	2	-0.0011	VATVRPAK	Deamidated (R)
H6F2VRE02GO9LB_1_543_-	2	-0.001	VATVRPAK	Deamidated (R)
H6F2VRE02GO9LB_1_543_-	2	-0.0008	VATVRPAK	Deamidated (R)
H6F2VRE02GO9LB_1_543_-	2	-0.0007	VATVRPAK	Deamidated (R)
H6F2VRE02GO9LB_1_543_-	2	-0.0006	VATVRPAK	Deamidated (R)
H6F2VRE02GO9LB_1_543_-	2	-0.0005	VATVRPAK	Deamidated (R)
H6F2VRE02GO9LB_1_543_-	2	-0.0004	VATVRPAK	Deamidated (R)
H6F2VRE02GO9LB_1_543_-	2	-0.0003	VATVRPAK	Deamidated (R)
H6F2VRE02GO9LB_1_543_-	2	-0.0002	VATVRPAK	Deamidated (R)
H6F2VRE02GO9LB_1_543_-	2	-0.0001	VATVRPAK	Deamidated (R)
H6F2VRE02GO9LB_1_543_-	2	0	VATVRPAK	Deamidated (R)
H6F2VRE02GO9LB_1_543_-	2	0.0001	VATVRPAK	Deamidated (R)
H6F2VRE02GO9LB_1_543_-	2	0.0003	VATVRPAK	Deamidated (R)
H6F2VRE02GO9LB_1_543_-	2	0.0005	VATVRPAK	Deamidated (R)
H6F2VRE02GO9LB_1_543_-	2	0.0006	VATVRPAK	Deamidated (R)
H6F2VRE02GO9LB_1_543_-	2	0.0008	VATVRPAK	Deamidated (R)
H6F2VRE02GO9LB_1_543_-	2	0.0009	VATVRPAK	Deamidated (R)
H6F2VRE02GO9LB_1_543_-	2	0.001	VATVRPAK	Deamidated (R)
H6F2VRE02GO9LB_1_543_-	2	0.0011	VATVRPAK	Deamidated (R)
H6F2VRE02GO9LB_1_543_-	2	0.0012	VATVRPAK	Deamidated (R)
H6F2VRE02GO9LB_1_543_-	2	0.0013	VATVRPAK	Deamidated (R)
H6F2VRE02GO9LB_1_543_-	2	0.0014	VATVRPAK	Deamidated (R)
H6F2VRE02GO9LB_1_543_-	2	0.0016	VATVRPAK	Deamidated (R)
H6F2VRE02GO9LB_1_543_-	2	0.002	VATVRPAK	Deamidated (R)
H6F2VRE02GO9LB_1_543_-	2	0.0022	VATVRPAK	Deamidated (R)
H6F2VRE02GO9LB_1_543_-	2	0.0025	VATVRPAK	Deamidated (R)
H6F2VRE02GO9LB_1_543_-	2	0.0027	VATVRPAK	Deamidated (R)
H6F2VRE02GO9LB_1_543_-	2	0.0032	VATVRPAK	Deamidated (R)
H6XO12Y01CY5E7_1_744_-	2	0.0038	VGGDIYQRR	Deamidated (R)
H6XO12Y01B8EVP_1_579_-	3	0.0007	LGARLNQGK	Deamidated (R); 2 Deamidated:18O(1) (NQ)
H6XO12Y02I5D3J_1_138_-	2	0.0021	VPFISKQDTTSAGITSNIVER	Deamidated (R); 2 Deamidated:18O(1) (NQ)
H6XO12Y01BIMON_1_735_-	3	0.0003	KAENQGRLHR	Deamidated (R); 2 Deamidated:18O(1) (NQ)
H6XO12Y01BIMON_1_735_-	3	0.0005	KAENQGRLHR	Deamidated (R); 2 Deamidated:18O(1) (NQ)
H6XO12Y01BIMON_1_735_-	3	0.0029	KAENQGRLHR	Deamidated (R); 2 Deamidated:18O(1) (NQ)
H6XO12Y01EI8LX_1_520_+	2	-0.0087	LNYQSIGSGGGVRQIANR	Deamidated (R); 4 Deamidated:18O(1) (NQ)
H6XO12Y01EI8LX_1_520_+	2	-0.0043	LNYQSIGSGGGVRQIANR	Deamidated (R); 4 Deamidated:18O(1) (NQ)
H6XO12Y01EI8LX_1_520_+	2	-0.0036	LNYQSIGSGGGVRQIANR	Deamidated (R); 4 Deamidated:18O(1) (NQ)
H6XO12Y01EI8LX_1_520_+	2	-0.0019	LNYQSIGSGGGVRQIANR	Deamidated (R); 4 Deamidated:18O(1) (NQ)
H6XO12Y01EI8LX_1_520_+	2	-0.0017	LNYQSIGSGGGVRQIANR	Deamidated (R); 4 Deamidated:18O(1) (NQ)
H6XO12Y02FVY6I_1_556_+	5	-0.0006	LSEHGNRVDKR	Deamidated (R); Deamidated:18O(1) (NQ)
H6XO12Y02FVY6I_1_556_+	5	-0.0001	LSEHGNRVDKR	Deamidated (R); Deamidated:18O(1) (NQ)
H6XO12Y02FVY6I_1_556_+	5	0.0063	LSEHGNRVDKR	Deamidated (R); Deamidated:18O(1) (NQ)
H6XO12Y01CX8EV_363_642_+	2	0.0034	FTSQIRGLNQAAR	Deamidated (R); Deamidated:18O(1) (NQ)
H6XO12Y01BLN7O_1_590_-	2	-0.0032	SIDAMTPIGRGQR	Deamidated (R); Deamidated:18O(1) (NQ)
H6XO12Y01DPNGJ_1_626_-	2	0.0049	GSDGDIQVFR	Deamidated (R); Deamidated:18O(1) (NQ)
H6F2VRE02HST4A_1_457_+	2	0.001	VAGSNPARLTR	Deamidated (R); Deamidated:18O(1) (NQ)
H6XO12Y01E67J2_1_545_+	4	0.0042	RQAITNPK	Deamidated:18O(1) (NQ)
H6XO12Y01E67J2_1_545_+	4	0.0044	RQAITNPK	Deamidated:18O(1) (NQ)
H6XO12Y01CHN46_1_468_+	3	0.001	TPQSIEIR	Deamidated:18O(1) (NQ)
H6XO12Y01D6NEI_1_665_-	2	-0.003	TVLIQELINNIAK	Deamidated:18O(1) (NQ)
H6XO12Y01EMHI8_1_370_-	2	-0.003	TVIIQELINNIAK	Deamidated:18O(1) (NQ)
H6XO12Y02FUTZL_1_883_-	3	0.0031	NMIGGIGDGTSQPKSDPR	Deamidated:18O(1) (NQ)
H6F2VRE02FTQ8V_1_508_-	3	0.0026	VAPGVIQR	Deamidated:18O(1) (NQ)
H6XO12Y01BV3XS_1_616_-	2	-0.0036	FVQAGSEVSALLGR	Deamidated:18O(1) (NQ)
H6XO12Y01D43E3_1_482_-	3	-0.0083	NLSDGVQSDPQIGADR	Deamidated:18O(1) (NQ)
H6XO12Y01CPX0V_32_710_+	3	-0.0057	EFEFNGILADDR	Deamidated:18O(1) (NQ)
H6XO12Y01BHX70_1_641_+	2	-0.005	LQQQEQLK	Deamidated:18O(1) (NQ)
H6XO12Y01C1MIJ_1_503_-	2	0.0011	LGRPNISIDLKK	Deamidated:18O(1) (NQ)
H6XO12Y02GNH16_1_594_-	2	0.0034	TAIALDTMINQTK	Deamidated:18O(1) (NQ)
H6XO12Y01B63LZ_1_623_-	6	0.0029	FQPDGNGALR	Deamidated:18O(1) (NQ)
H6F2VRE02FMNYJ_1_457_+	3	-0.0042	VTIKRSNFGMK	Hydroxytrimethyl (K)
H6XO12Y02JP3KG_1_608_+	2	-0.0057	HYKGKYFGSTT	Hydroxytrimethyl (K)
H6F2VRE02GBIFU_1_465_-	6	-0.0018	KTIKNDAEGK	Hydroxytrimethyl (K)
H6F2VRE02GBIFU_1_465_-	6	0.0023	NDAEGKVDEGK	Hydroxytrimethyl (K)
H6XO12Y02H5QMT_420_949_+	2	-0.0005	FGLDLNIDK	Hydroxytrimethyl (K)
H6XO12Y01DR3VR_1_439_-	2	0.002	ISIKEAIPNGRCK	Hydroxytrimethyl (K)
H6XO12Y01A981Z_1_439_+	2	0.0027	YRGLASGPLSDNLSGK	Hydroxytrimethyl (K)
H6XO12Y02JY633_1_695_+	2	0	AFYDRSCGK	Hydroxytrimethyl (K)
H6XO12Y02JY633_1_695_+	2	0.0003	AFYDRSCGK	Hydroxytrimethyl (K)
H6XO12Y01CQ5F3_1_642_-	2	-0.0021	LDNRWWK	Hydroxytrimethyl (K)
H6XO12Y01E4LSL_1_478_-	2	-0.0039	VGADICRGVK	Hydroxytrimethyl (K)
H6XO12Y02IVI6H_1_490_+	2	-0.0007	KKAFIDGYR	HydroxymethylOP (K); Hydroxytrimethyl (K)
H6XO12Y01AWCH9_1_698_+	2	-0.0004	VATVKK	HydroxymethylOP (K); Hydroxytrimethyl (K)
H6F2VRE02GHGCA_1_479_+	2	-0.004	KYVYDAGKGLDK	HydroxymethylOP (K); Hydroxytrimethyl (K)
H6F2VRE02FWO39_121_512_+	2	-0.0014	GLDAILKK	HydroxymethylOP (K); Hydroxytrimethyl (K)
H6F2VRE02FWO39_121_512_+	2	-0.0011	GLDAILKK	HydroxymethylOP (K); Hydroxytrimethyl (K)
H6F2VRE02FWO39_121_512_+	2	0	GLDAILKK	HydroxymethylOP (K); Hydroxytrimethyl (K)
H6F2VRE02FWO39_121_512_+	2	0.0005	GLDAILKK	HydroxymethylOP (K); Hydroxytrimethyl (K)
H6XO12Y02HBVB0_1_451_+	6	-0.0051	ECRKVIFK	HydroxymethylOP (K); Hydroxytrimethyl (K)
H6XO12Y01AI4H1_1_524_+	2	0.0135	KESGVIAIYDLGGGTFDVSILEIGDGVFEVK	HydroxymethylOP (K); Hydroxytrimethyl (K)
H6XO12Y01ELHV5_1_348_+	4	0.0043	VQTADAGAKIK	HydroxymethylOP (K)
H6XO12Y01CM7S4_1_741_+	3	-0.0093	DLYKVADVADFENLSK	HydroxymethylOP (K)
H6XO12Y01BXR73_1_669_+	4	-0.0045	GIGLANKFK	HydroxymethylOP (K)
H6XO12Y01A7U2Y_1_618_-	2	0.0032	DANANLNKAK	HydroxymethylOP (K)
H6XO12Y01A7U2Y_1_618_-	2	0.0034	DANANLNKAK	HydroxymethylOP (K)
H6XO12Y01A2AAA_1_429_-	2	0.0029	AMQSFAWDKNDLNK	HydroxymethylOP (K)
H6F2VRE02FR0ZY_1_497_-	2	0.0003	DPGARKDGR	HydroxymethylOP (K)
H6XO12Y01ENFON_1_773_-	4	-0.0015	VGADIEIAGVK	HydroxymethylOP (K)
H6XO12Y02FLYQ3_1_643_-	2	0.0005	AAFGKVER	HydroxymethylOP (K)
H6XO12Y01BP3WI_1_594_+	2	-0.0003	TFKVSGWVNR	HydroxymethylOP (K)
H6XO12Y01DMOQL_111_608_-	3	0.0045	FENGILEISIPKTEQAK	Hydroxymethyl (N); Hydroxytrimethyl (K)
H6F2VRE02GBIFU_1_465_-	6	0.0028	TIKNDAENK	Hydroxymethyl (N); Hydroxytrimethyl (K)
H6XO12Y01ENFON_1_773_-	4	-0.0008	KIFRSDNPHIK	Hydroxymethyl (N); Hydroxytrimethyl (K)
H6XO12Y01DLL7E_1_792_+	5	-0.0011	NADKMKSSK	Hydroxymethyl (N); HydroxymethylOP (K)
H6XO12Y01DLL7E_1_792_+	5	0.0021	NADKMKSSK	Hydroxymethyl (N); HydroxymethylOP (K)
H6XO12Y01DLL7E_1_792_+	5	0.0049	NADKMKSSK	Hydroxymethyl (N); HydroxymethylOP (K)
H6XO12Y01CXELI_1_516_+	22	0.0055	NGGNKVEGIR	Hydroxymethyl (N); HydroxymethylOP (K)
H6XO12Y01CXELI_1_516_+	22	0.0033	KNGGNKHEGIR	Hydroxymethyl (N); HydroxymethylOP (K)
H6XO12Y01B587T_1_504_-	2	-0.0018	LFLDQNDVGMTQEK	Hydroxymethyl (N); HydroxymethylOP (K)
H6XO12Y01A2Y5A_1_430_-	3	0.0106	TEKENLVQFVANSNKMK	Hydroxymethyl (N); 2 HydroxymethylOP (K); Hydroxytrimethyl (K)
H6XO12Y01DJULX_1_767_+	4	-0.0006	VRELSVQSANATNSASDR	Hydroxymethyl (N)
H6XO12Y01B0NTG_1_465_-	3	0.0013	LSTGLAVAGPIDNAVK	Hydroxymethyl (N)
H6XO12Y01CN9XL_1_579_-	4	0.0001	TVLIMELINNVAK	Hydroxymethyl (N)
H6XO12Y01CN9XL_1_579_-	4	0.0006	TVLIMELINNVAK	Hydroxymethyl (N)
H6XO12Y01EYRPU_1_680_-	3	0.0036	TAIAIDAIINQK	Hydroxymethyl (N)
H6XO12Y01EYRPU_1_680_-	3	0.0047	TAIAIDAIINQK	Hydroxymethyl (N)
H6XO12Y01EYRPU_1_680_-	3	0.0048	TAIAIDAIINQK	Hydroxymethyl (N)
H6XO12Y01CXFII_82_696_+	3	0.0013	LSTGLAVAGPIDNAVK	Hydroxymethyl (N)
H6F2VRE02FUBWG_1_535_-	3	0.0001	TVLIMELINNVAK	Hydroxymethyl (N)
H6F2VRE02FUBWG_1_535_-	3	0.0006	TVLIMELINNVAK	Hydroxymethyl (N)
H6XO12Y01BTOCL_1_546_-	5	-0.0028	DASRAADNIR	Hydroxymethyl (N)
H6XO12Y01BTOCL_1_546_-	5	-0.0021	DASRAADNIR	Hydroxymethyl (N)
H6XO12Y01BTOCL_1_546_-	5	0.0023	DASRAADNIR	Hydroxymethyl (N)
H6XO12Y01BTOCL_1_546_-	5	0.0033	DASRAADNIR	Hydroxymethyl (N)
H6XO12Y01BTOCL_1_546_-	5	0.0044	DASRAADNIR	Hydroxymethyl (N)
H6XO12Y01BTOCL_1_546_-	5	0.0047	DASRAADNIR	Hydroxymethyl (N)
H6XO12Y01BTOCL_1_546_-	5	0.0051	DASRAADNIR	Hydroxymethyl (N)
H6XO12Y01BTOCL_1_546_-	5	0.0053	DASRAADNIR	Hydroxymethyl (N)
H6XO12Y01BTOCL_1_546_-	5	0.0054	DASRAADNIR	Hydroxymethyl (N)
H6F2VRE02JPKK4_1_482_-	3	0.0047	NSDNPAVKR	Hydroxymethyl (N)
H6XO12Y01ED2QF_1_534_+	2	-0.0001	TPVGMDFNTSGK	Hydroxymethyl (N)
H6XO12Y01ED2QF_1_534_+	2	0.0002	TPVGMDFNTSGK	Hydroxymethyl (N)
H6F2VRE02G37H5_1_539_+	2	0.0001	TVIIMELINNIGK	Hydroxymethyl (N)
H6F2VRE02G37H5_1_539_+	2	0.0006	TVIIMELINNIGK	Hydroxymethyl (N)
H6XO12Y02IZBG7_1_557_+	3	-0.0032	TPVGMDFNASGK	Hydroxymethyl (N)
H6XO12Y01CXELI_1_516_+	22	0.0002	NGGNKAEGIR	Hydroxymethyl (N)
H6XO12Y01CXELI_1_516_+	22	0.0014	NGGNKAEGIR	Hydroxymethyl (N)
H6XO12Y01CXELI_1_516_+	22	0.0016	NGGNKAEGIR	Hydroxymethyl (N)
H6XO12Y01CXELI_1_516_+	22	0.0017	NGGNKAEGIR	Hydroxymethyl (N)
H6XO12Y01CXELI_1_516_+	22	0.0019	NGGNKAEGIR	Hydroxymethyl (N)
H6XO12Y01CXELI_1_516_+	22	0.002	NGGNKAEGIR	Hydroxymethyl (N)
H6XO12Y01CXELI_1_516_+	22	0.0021	NGGNKAEGIR	Hydroxymethyl (N)
H6XO12Y01CXELI_1_516_+	22	0.0024	NGGNKAEGIR	Hydroxymethyl (N)
H6XO12Y01CXELI_1_516_+	22	0.0025	NGGNKAEGIR	Hydroxymethyl (N)
H6XO12Y01CXELI_1_516_+	22	0.0026	NGGNKAEGIR	Hydroxymethyl (N)
H6XO12Y01CXELI_1_516_+	22	0.0027	NGGNKAEGIR	Hydroxymethyl (N)
H6XO12Y01CXELI_1_516_+	22	0.0031	NGGNKAEGIR	Hydroxymethyl (N)
H6XO12Y01CXELI_1_516_+	22	0.0032	NGGNKAEGIR	Hydroxymethyl (N)
H6XO12Y01CXELI_1_516_+	22	0.0035	NGGNKAEGIR	Hydroxymethyl (N)
H6XO12Y01CXELI_1_516_+	22	0.0036	NGGNKAEGIR	Hydroxymethyl (N)
H6XO12Y01CXELI_1_516_+	22	0.0037	NGGNKAEGIR	Hydroxymethyl (N)
H6XO12Y01CXELI_1_516_+	22	0.0038	NGGNKAEGIR	Hydroxymethyl (N)
H6XO12Y01CXELI_1_516_+	22	0.0039	NGGNKAEGIR	Hydroxymethyl (N)
H6XO12Y01CXELI_1_516_+	22	0.0041	NGGNKAEGIR	Hydroxymethyl (N)
H6XO12Y01CXELI_1_516_+	22	0.0042	NGGNKAEGIR	Hydroxymethyl (N)
H6XO12Y01CXELI_1_516_+	22	0.0043	NGGNKAEGIR	Hydroxymethyl (N)
H6XO12Y01CXELI_1_516_+	22	0.0044	NGGNKAEGIR	Hydroxymethyl (N)
H6XO12Y01CXELI_1_516_+	22	0.0046	NGGNKAEGIR	Hydroxymethyl (N)
H6XO12Y01CXELI_1_516_+	22	0.0047	NGGNKAEGIR	Hydroxymethyl (N)
H6XO12Y01CXELI_1_516_+	22	0.0049	NGGNKAEGIR	Hydroxymethyl (N)
H6XO12Y01CXELI_1_516_+	22	0.005	NGGNKAEGIR	Hydroxymethyl (N)
H6XO12Y01CXELI_1_516_+	22	0.0024	NGGNKSEGIR	Hydroxymethyl (N)
H6XO12Y01CXELI_1_516_+	22	0.0033	NGGNKSEGIR	Hydroxymethyl (N)
H6XO12Y01CXELI_1_516_+	22	0.0028	NGGNKDEGIR	Hydroxymethyl (N)
H6XO12Y01CXELI_1_516_+	22	0.0015	NGGNKQEGIR	Hydroxymethyl (N)
H6XO12Y01CXELI_1_516_+	22	0.0019	NGGNKQEGIR	Hydroxymethyl (N)
H6XO12Y01CXELI_1_516_+	22	0.0035	NGGNKQEGIR	Hydroxymethyl (N)
H6XO12Y01CXELI_1_516_+	22	0.0038	NGGNKQEGIR	Hydroxymethyl (N)
H6XO12Y01CXELI_1_516_+	22	0.0032	KNGGNKAEGIR	Hydroxymethyl (N)
H6XO12Y01CXELI_1_516_+	22	0.0033	KNGGNKAEGIR	Hydroxymethyl (N)
H6XO12Y01CXELI_1_516_+	22	0.0041	KNGGNKAEGIR	Hydroxymethyl (N)
H6XO12Y01CXELI_1_516_+	22	0.0046	KNGGNKAEGIR	Hydroxymethyl (N)
H6XO12Y01CXELI_1_516_+	22	0.0057	KNGGNKAEGIR	Hydroxymethyl (N)
H6XO12Y01CXELI_1_516_+	22	-0.0046	KNGGNKPEGIR	Hydroxymethyl (N)
H6XO12Y01CXELI_1_516_+	22	-0.0034	KNGGNKIEGIR	Hydroxymethyl (N)
H6XO12Y01CXELI_1_516_+	22	-0.0018	KNGGNKREGIR	Hydroxymethyl (N)
H6XO12Y02FRBJW_1_645_+	3	-0.0001	TPVGMDFNTSGK	Hydroxymethyl (N)
H6XO12Y02FRBJW_1_645_+	3	0.0002	TPVGMDFNTSGK	Hydroxymethyl (N)
H6XO12Y01DU1SR_1_566_-	2	-0.0001	TPVGMDFNTSGK	Hydroxymethyl (N)
H6XO12Y01DU1SR_1_566_-	2	0.0002	TPVGMDFNTSGK	Hydroxymethyl (N)
H6XO12Y01EZRMY_1_724_-	2	-0.003	AAKMNDELGR	Hydroxymethyl (N)
H6XO12Y01DPRS3_82_500_+	2	0.0015	NQDQDQGQNSSNTTANGLTQR	Hydroxymethyl (N)
H6XO12Y01DPRS3_82_500_+	2	0.006	NQDQDQGQNSSNTTANGLTQR	Hydroxymethyl (N)
H6XO12Y01BPT1Q_1_591_-	3	0.0021	RENTEKFRNDQSNR	Hydroxymethyl (N)
H6F2VRE02HAQ1G_1_530_+	2	0.0015	NQDQDQGQNSSNTATNGLTQR	Hydroxymethyl (N)
H6F2VRE02HAQ1G_1_530_+	2	0.006	NQDQDQGQNSSNTATNGLTQR	Hydroxymethyl (N)
H6F2VRE02I7ZSI_1_469_+	3	0.0036	TAIAIDAIINQK	Hydroxymethyl (N)
H6F2VRE02I7ZSI_1_469_+	3	0.0047	TAIAIDAIINQK	Hydroxymethyl (N)
H6F2VRE02I7ZSI_1_469_+	3	0.0048	TAIAIDAIINQK	Hydroxymethyl (N)
H6XO12Y02HBX0N_1_703_-	2	-0.0005	VGEIFLNAR	Hydroxymethyl (N)
H6XO12Y02HBX0N_1_703_-	2	-0.0002	VGEIFLNAR	Hydroxymethyl (N)
H6XO12Y02HBX0N_1_703_-	2	0.0016	VGEIFLNAR	Hydroxymethyl (N)
H6XO12Y02HBX0N_1_703_-	2	0.0018	VGEIFLNAR	Hydroxymethyl (N)
H6XO12Y01DGJYM_1_684_-	2	-0.0064	APLEDMINVAADNDPK	Hydroxymethyl (N)
H6XO12Y01DGJYM_1_684_-	2	0.0037	APLEDMINVAADNDPK	Hydroxymethyl (N)
H6XO12Y01DGJYM_1_684_-	2	0.0041	APLEDMINVAADNDPK	Hydroxymethyl (N)
H6XO12Y01DGJYM_1_684_-	2	0.0051	APLEDMINVAADNDPK	Hydroxymethyl (N)
H6XO12Y01CCGKJ_1_533_+	3	-0.0015	VNEINFDTLK	Hydroxymethyl (N)
H6XO12Y01CCGKJ_1_533_+	3	0.0004	VNEINFDTLK	Hydroxymethyl (N)
H6XO12Y01CCGKJ_1_533_+	3	0.0013	VNEINFDTLK	Hydroxymethyl (N)
H6XO12Y01CCGKJ_1_533_+	3	0.0017	VNEINFDTLK	Hydroxymethyl (N)
H6XO12Y01CCGKJ_1_533_+	3	0.0019	VNEINFDTLK	Hydroxymethyl (N)
H6XO12Y01CZB4T_1_646_+	2	-0.0005	TKPHVNVGTIGHVDHGK	Hydroxymethyl (N)
H6XO12Y01B9PRH_1_747_+	2	-0.0012	VLGIDINR	Hydroxymethyl (N)
H6XO12Y01B9PRH_1_747_+	2	-0.0005	VLGIDINR	Hydroxymethyl (N)
H6XO12Y01D2GZ5_305_516_+	4	0.0065	SMVDIDDNEVSVQER	Hydroxymethyl (N)
H6XO12Y01D2GZ5_305_516_+	4	0.0073	SMVDIDDNEVSVQER	Hydroxymethyl (N)
H6XO12Y01CQ5F3_1_642_-	2	0.0012	NIDEVVTLDAIK	Hydroxymethyl (N)
H6XO12Y01CQ5F3_1_642_-	2	0.002	NIDEVVTLDAIK	Hydroxymethyl (N)
H6XO12Y01CQ5F3_1_642_-	2	0.003	NIDEVVTLDAIK	Hydroxymethyl (N)
H6XO12Y01CQ5F3_1_642_-	2	0.0032	NIDEVVTLDAIK	Hydroxymethyl (N)
H6XO12Y01CQ5F3_1_642_-	2	0.0058	NIDEVVTLDAIK	Hydroxymethyl (N)
H6XO12Y01CQ5F3_1_642_-	2	0.0062	NIDEVVTLDAIK	Hydroxymethyl (N)
H6XO12Y02HBVB0_1_451_+	6	-0.0054	NADGIGKGMNK	Hydroxymethyl (N)
H6XO12Y02HBVB0_1_451_+	6	-0.0039	NADGIGKGMNK	Hydroxymethyl (N)
H6XO12Y02HBVB0_1_451_+	6	-0.0016	NADGIGKGMNK	Hydroxymethyl (N)
H6XO12Y02HBVB0_1_451_+	6	-0.0026	NSDGIGKGMNK	Hydroxymethyl (N)
H6XO12Y01CCUS7_1_630_-	2	0.0006	FGKYRK	2 Hydroxytrimethyl (K)
H6XO12Y02JBAR9_1_592_+	2	0.0009	GDAKEFAEKYR	2 HydroxymethylOP (K)
H6XO12Y01EXQ1C_1_733_-	2	-0.0033	AEAAKKALGMENIEER	2 HydroxymethylOP (K)
H6XO12Y01DVB1G_1_898_-	2	-0.0052	LGKDKGNSKYLR	2 HydroxymethylOP (K)
H6XO12Y01DDZPD_301_827_+	4	0.0022	KTGFPEVKAK	2 HydroxymethylOP (K)
H6XO12Y01CY5E7_1_744_-	2	0.0008	KMVGADLVGK	2 HydroxymethylOP (K)
H6XO12Y01DM1I4_1_531_-	2	0.0009	AVLGELKDK	2 HydroxymethylOP (K)
H6XO12Y01DAKQC_1_823_-	2	-0.0014	ENVNKHR	2 Hydroxymethyl (N); Hydroxytrimethyl (K)
H6XO12Y01BMAFP_1_812_-	3	0.0017	NELSLTNK	2 Hydroxymethyl (N); Hydroxytrimethyl (K)
H6XO12Y01EPYHP_1_636_+	2	0.0051	NKLATCFKNGGR	2 Hydroxymethyl (N); 2 HydroxymethylOP (K)
H6XO12Y01CXELI_1_516_+	22	0.0044	NGGNKNEGIR	2 Hydroxymethyl (N)
H6XO12Y01CXELI_1_516_+	22	0.0027	NGGNKHEGIR	2 Hydroxymethyl (N)
H6XO12Y01A8AS9_161_454_-	2	-0.004	LINQINR	2 Hydroxymethyl (N)
H6XO12Y01A2Y5A_1_430_-	3	-0.0016	TEKENLVQFVANSNK	2 Hydroxymethyl (N)
H6XO12Y02HBVB0_1_451_+	6	-0.0015	NNDGIGKGMNK	2 Hydroxymethyl (N)
H6XO12Y01ATYX8_1_405_-	4	0.004	INSAKDDAAGLAISER	2 Methyl (DE)
H6XO12Y01ATYX8_1_405_-	4	0.0045	VRELAVQSANATNSASDR	2 Methyl (DE)
H6XO12Y01ATYX8_1_405_-	4	0.0056	VRELAVQSANATNSASDR	2 Methyl (DE)
H6XO12Y01ATYX8_1_405_-	4	0.0062	VRELAVQSANATNSASDR	2 Methyl (DE)
H6XO12Y01ATYX8_1_405_-	4	0.0073	VRELAVQSANATNSASDR	2 Methyl (DE)
H6XO12Y01ATYX8_1_405_-	4	0.0093	VRELAVQSANATNSASDR	2 Methyl (DE)
H6XO12Y01D2AD9_1_497_-	4	0.004	INSAKDDAAGLAISER	2 Methyl (DE)
H6XO12Y01DJULX_1_767_+	4	0.004	INSAKDDAAGLAISER	2 Methyl (DE)
H6XO12Y01EXC1M_1_582_-	2	-0.0034	VVGDEHYDVAR	2 Methyl (DE)
H6XO12Y01B967L_1_699_-	3	-0.0039	DGCERDDGR	2 Methyl (DE)
H6XO12Y01BA9VW_1_685_-	3	-0.0021	DIAEGEGDLTR	2 Methyl (DE)
H6XO12Y01BA9VW_1_685_-	3	-0.0016	DIAEGEGDLTR	2 Methyl (DE)
H6XO12Y01BA9VW_1_685_-	3	0.0014	DIAEGEGDLTR	2 Methyl (DE)
H6XO12Y01BA9VW_1_685_-	3	0.0047	DIAEGEGDLTR	2 Methyl (DE)
H6XO12Y01B63LZ_1_623_-	5	-0.0003	GDDIVLR	2 Methyl (DE)
H6F2VRE02HJI2R_1_479_-	2	-0.0011	SQVAAQEIGDR	2 Methyl (DE)
H6F2VRE02HJI2R_1_479_-	2	0.0005	SQVAAQEIGDR	2 Methyl (DE)
H6F2VRE02HJI2R_1_479_-	2	0.0006	SQVAAQEIGDR	2 Methyl (DE)
H6F2VRE02HJI2R_1_479_-	2	0.0007	SQVAAQEIGDR	2 Methyl (DE)
H6XO12Y01AEY49_1_425_+	2	-0.0043	TGETDADAITR	2 Methyl (DE)
H6F2VRE02HPDOB_1_484_+	3	-0.0046	DTDGGSIFK	2 Methyl (DE)
H6XO12Y01DOAH5_250_703_-	2	0.0015	YDLRAGDR	2 Methyl (DE)
H6XO12Y01DOAH5_250_703_-	2	-0.0003	GSDEYNLALGER	2 Methyl (DE)
H6F2VRE02IZTGF_1_473_+	2	0.0002	EAISDVVTR	2 Methyl (DE)
H6XO12Y02GSPME_1_621_+	6	0.0017	ETNDKNEAEGVR	2 Methyl (DE)
H6XO12Y02GSPME_1_621_+	6	0.0035	ETNDKNEAEGVR	2 Methyl (DE)
H6XO12Y02GSPME_1_621_+	6	0.0033	ETNDKFEAEGVR	2 Methyl (DE)
H6XO12Y02GSPME_1_621_+	6	-0.0029	ETNDKREAEGVR	2 Methyl (DE)
H6XO12Y02GSPME_1_621_+	6	-0.0012	ETNDKREAEGVR	2 Methyl (DE)
H6XO12Y02GSPME_1_621_+	6	0.0013	ETNDKREAEGVR	2 Methyl (DE)
H6XO12Y01DOGMS_242_766_+	2	-0.0057	GTDEYNLALGER	2 Methyl (DE)
H6XO12Y01DOGMS_242_766_+	2	-0.0032	GTDEYNLALGER	2 Methyl (DE)
H6XO12Y01BGC50_1_641_+	2	-0.001	VGNDGVITVEEGK	2 Methyl (DE)
H6XO12Y01BGC50_1_641_+	2	0.002	VGNDGVITVEEGK	2 Methyl (DE)
H6XO12Y01DQ11O_111_758_-	3	0.0013	YYLHSEEEADEHNSR	2 Methyl (DE)
H6F2VRE02IJC31_1_461_+	2	-0.0057	GTEEYNLALGDR	2 Methyl (DE)
H6F2VRE02IJC31_1_461_+	2	-0.0032	GTEEYNLALGDR	2 Methyl (DE)
H6XO12Y01BDL0C_1_465_+	3	0.0021	QSVDEPVQTGLK	2 Methyl (DE)
H6XO12Y01BM7QH_1_686_+	2	0.0032	EQGNTVREEER	2 Methyl (DE)
H6XO12Y01D2GZ5_305_516_+	6	-0.001	SMVDIDDNEVSVQER	2 Methyl (DE)
H6XO12Y01D6SXQ_1_218_+	7	-0.0077	ANKDFPENSEVADGR	2 Methyl (DE)
H6XO12Y01D6SXQ_1_218_+	7	-0.0059	ANKDFPENSEVADGR	2 Methyl (DE)
H6XO12Y01D6SXQ_1_218_+	7	0.0051	ANKDFPENCEVADGR	2 Methyl (DE)
H6XO12Y01D6SXQ_1_218_+	7	0.0068	ANKDFPENCEVADGR	2 Methyl (DE)
H6XO12Y01D6SXQ_1_218_+	7	-0.002	ANKDFPENWEVADGR	2 Methyl (DE)
H6XO12Y01ECTGV_1_542_+	2	-0.004	LYDMLPADAGDSSEGR	2 Methyl (DE)
H6XO12Y01ECTGV_1_542_+	2	0.0007	LYDMLPADAGDSSEGR	2 Methyl (DE)
H6XO12Y01C1MNO_1_465_+	3	0.0005	IDLEKR	2 Methyl (DE)
H6XO12Y01C1MNO_1_465_+	3	0.0009	IDLEKR	2 Methyl (DE)
H6F2VRE02IDK8M_1_502_+	2	-0.0005	IDIDSNIR	2 Methyl (DE)
H6F2VRE02IDK8M_1_502_+	2	-0.0002	IDIDSNIR	2 Methyl (DE)
H6F2VRE02IDK8M_1_502_+	2	0	IDIDSNIR	2 Methyl (DE)
H6F2VRE02IDK8M_1_502_+	2	0.0003	IDIDSNIR	2 Methyl (DE)
H6F2VRE02IDK8M_1_502_+	2	0.0032	IDIDSNIR	2 Methyl (DE)
H6XO12Y02G6BQG_1_216_-	2	-0.0042	DLLSDRAR	2 Methyl (DE)
H6XO12Y02G6BQG_1_216_-	2	0.0019	DLLSDRAR	2 Methyl (DE)
H6XO12Y01C9WUC_1_660_-	3	0.0006	IKEKQVEIK	2 Methyl (DE)
H6XO12Y01DL38Y_325_586_-	2	-0.0008	EEDILR	2 Methyl (DE)
H6XO12Y01CED80_1_681_+	2	-0.0036	DVLAEGLR	2 Methyl (DE)
H6XO12Y01CED80_1_681_+	2	-0.0026	DVLAEGLR	2 Methyl (DE)
H6XO12Y01CED80_1_681_+	2	0.001	DVLAEGLR	2 Methyl (DE)
H6F2VRE02G8K6F_1_386_-	2	-0.0005	IDLSLNDR	2 Methyl (DE)
H6F2VRE02G8K6F_1_386_-	2	-0.0002	IDLSLNDR	2 Methyl (DE)
H6F2VRE02G8K6F_1_386_-	2	0	IDLSLNDR	2 Methyl (DE)
H6F2VRE02G8K6F_1_386_-	2	0.0003	IDLSLNDR	2 Methyl (DE)
H6XO12Y02H7USE_1_540_+	2	0.0021	DLLSEVQR	2 Methyl (DE)
H6XO12Y01E206U_1_881_-	3	-0.0027	ERLMPEKRR	2 Methyl (DE)
H6XO12Y01E206U_1_881_-	3	-0.0021	ERLMPEKRR	2 Methyl (DE)
H6XO12Y01B967L_1_699_-	3	-0.0034	DGCERDDGR	3 Methyl (DE)
H6XO12Y01DMOQL_111_608_-	3	0.0071	EDKVEKKNYCR	3 Methyl (DE)
H6XO12Y01BWI74_1_582_+	3	-0.0039	AEDGNEIVGR	3 Methyl (DE)
H6XO12Y01BWI74_1_582_+	3	-0.003	AEDGNEIVGR	3 Methyl (DE)
H6XO12Y01BHR0H_1_586_+	2	0.0064	KYEFPGDETPIIR	3 Methyl (DE)
H6XO12Y02GSPME_1_621_+	6	0.0029	ETNDKTEAEGVR	3 Methyl (DE)
H6XO12Y02GSPME_1_621_+	6	0.0045	ETNDKTEAEGVR	3 Methyl (DE)
H6XO12Y01D2GZ5_305_516_+	6	0.0054	SMVDIDDNEVSVQER	3 Methyl (DE)
H6XO12Y01D2GZ5_305_516_+	6	0.0042	SMVDIDDREVSVQER	3 Methyl (DE)
H6XO12Y01D2GZ5_305_516_+	6	0.0082	SMVDIDDREVSVQER	3 Methyl (DE)
H6XO12Y01D6SXQ_1_218_+	7	-0.0011	ANKDFPENNEVADGR	3 Methyl (DE)
H6XO12Y01D6SXQ_1_218_+	7	0.0078	ANKDFPENDEVADGR	3 Methyl (DE)
H6F2VRE02JCNCX_1_508_-	2	0.0035	ELAAPEMNEGLAIANER	3 Methyl (DE)
H6XO12Y01BBECR_1_570_+	2	-0.0035	EADIDAALR	3 Methyl (DE)
H6XO12Y02GSPME_1_621_+	6	0.006	ETNDKTEAEGVR	4 Methyl (DE)
H6XO12Y01D6SXQ_1_218_+	7	-0.0032	ANKDFPENNEVADGR	4 Methyl (DE)
H6XO12Y01D6SXQ_1_218_+	7	-0.0003	ANKDFPENNEVADGR	4 Methyl (DE)
H6XO12Y01D6SXQ_1_218_+	7	-0.0033	ANKDFPENMEVADGR	4 Methyl (DE)
H6XO12Y01D9UH7_1_432_+	4	0.0001	DGLVIDNITR	Methyl (C-term)
H6XO12Y01ATYX8_1_405_-	4	-0.003	ELAVQSANATNSASDR	Methyl (C-term)
H6XO12Y01D2AD9_1_497_-	4	-0.003	ELAVQSANATNSASDR	Methyl (C-term)
H6XO12Y01CDX8U_1_555_-	5	-0.001	AIGDLEVFDDK	Methyl (C-term)
H6XO12Y01CDX8U_1_555_-	5	-0.0001	AIGDLEVFDDK	Methyl (C-term)
H6XO12Y01BFYX4_1_759_+	6	-0.003	INNQVAQGDAGGR	Methyl (C-term)
H6XO12Y01DETWT_1_649_-	4	-0.0007	EPLGPVVR	Methyl (C-term)
H6XO12Y01DETWT_1_649_-	4	-0.0002	EPLGPVVR	Methyl (C-term)
H6XO12Y01DETWT_1_649_-	4	0.0001	EPLGPVVR	Methyl (C-term)
H6XO12Y01DETWT_1_649_-	4	0.0012	EPLGPVVR	Methyl (C-term)
H6XO12Y01DETWT_1_649_-	4	0.0025	EPLGPVVR	Methyl (C-term)
H6XO12Y02HBJIH_1_748_+	6	-0.003	INNQVAQGDAGGR	Methyl (C-term)
H6XO12Y01BUXCP_1_568_-	5	-0.001	AIGDLEVFDDK	Methyl (C-term)
H6XO12Y01BUXCP_1_568_-	5	-0.0001	AIGDLEVFDDK	Methyl (C-term)
H6XO12Y01CN9XL_1_579_-	4	-0.0017	TVLIMELINNVAK	Methyl (C-term)
H6XO12Y01CN9XL_1_579_-	4	0.0033	TVLIMELINNVAK	Methyl (C-term)
H6F2VRE02FUBWG_1_535_-	3	-0.0017	TVLIMELINNVAK	Methyl (C-term)
H6F2VRE02FUBWG_1_535_-	3	0.0033	TVLIMELINNVAK	Methyl (C-term)
H6XO12Y01A3R3R_1_632_+	3	-0.0001	YGDIVR	Methyl (C-term)
H6XO12Y01CZQ50_454_588_+	2	-0.0011	GSALSIFSSDR	Methyl (C-term)
H6F2VRE02IDHVI_203_340_+	2	-0.0011	GSALSIFSSDR	Methyl (C-term)
H6XO12Y01CZA3G_19_156_-	2	-0.0011	GSAISIFSSDR	Methyl (C-term)
H6F2VRE02G37H5_1_539_+	2	-0.0017	TVIIMELINNIGK	Methyl (C-term)
H6F2VRE02G37H5_1_539_+	2	0.0033	TVIIMELINNIGK	Methyl (C-term)
H6XO12Y02H9MBB_1_320_-	3	-0.0001	APLQAENGAVVPVK	Methyl (C-term)
H6XO12Y01BTOCL_1_546_-	7	0.0054	DASRAADNIR	Methyl (C-term)
H6XO12Y01BTOCL_1_546_-	7	0.0029	LGLEKEHRNFK	Methyl (C-term)
H6F2VRE02JPKK4_1_482_-	2	-0.0007	EPLGPVVR	Methyl (C-term)
H6F2VRE02JPKK4_1_482_-	2	-0.0002	EPLGPVVR	Methyl (C-term)
H6F2VRE02JPKK4_1_482_-	2	0.0001	EPLGPVVR	Methyl (C-term)
H6F2VRE02JPKK4_1_482_-	2	0.0012	EPLGPVVR	Methyl (C-term)
H6F2VRE02JPKK4_1_482_-	2	0.0025	EPLGPVVR	Methyl (C-term)
H6XO12Y01D1I1M_1_478_-	2	-0.0002	SLKDKQERR	Methyl (C-term)
H6XO12Y01A91KQ_1_697_-	2	-0.0007	EPLGPVVR	Methyl (C-term)
H6XO12Y01A91KQ_1_697_-	2	-0.0002	EPLGPVVR	Methyl (C-term)
H6XO12Y01A91KQ_1_697_-	2	0.0001	EPLGPVVR	Methyl (C-term)
H6XO12Y01A91KQ_1_697_-	2	0.0012	EPLGPVVR	Methyl (C-term)
H6XO12Y01A91KQ_1_697_-	2	0.0025	EPLGPVVR	Methyl (C-term)
H6XO12Y01C25EC_1_713_-	3	-0.0016	AAVEEGIVPGGGVALIR	Methyl (C-term)
H6XO12Y01C25EC_1_713_-	3	-0.0015	AAVEEGIVPGGGVALIR	Methyl (C-term)
H6XO12Y01C25EC_1_713_-	3	0.0004	AAVEEGIVPGGGVALIR	Methyl (C-term)
H6XO12Y01C25EC_1_713_-	3	0.0024	AAVEEGIVPGGGVALIR	Methyl (C-term)
H6XO12Y01C25EC_1_713_-	3	0.0048	AAVEEGIVPGGGVALIR	Methyl (C-term)
H6XO12Y01C25EC_1_713_-	3	-0.0044	AQIEESSSDYDREK	Methyl (C-term)
H6XO12Y02IZQMS_126_602_+	2	-0.0019	STELLVR	Methyl (C-term)
H6XO12Y02IZQMS_126_602_+	2	-0.0005	STELLVR	Methyl (C-term)
H6XO12Y02IZQMS_126_602_+	2	-0.0003	STELLVR	Methyl (C-term)
H6XO12Y02IZQMS_126_602_+	2	0.0005	STELLVR	Methyl (C-term)
H6XO12Y02IZQMS_126_602_+	2	0.0006	STELLVR	Methyl (C-term)
H6XO12Y02IZQMS_126_602_+	2	0.0008	STELLVR	Methyl (C-term)
H6XO12Y02IZQMS_126_602_+	2	0.001	STELLVR	Methyl (C-term)
H6XO12Y02IZQMS_126_602_+	2	0.0013	STELLVR	Methyl (C-term)
H6XO12Y02IZQMS_126_602_+	2	0.0018	STELLVR	Methyl (C-term)
H6XO12Y02IZQMS_126_602_+	2	0.0024	STELLVR	Methyl (C-term)
H6XO12Y02IZQMS_126_602_+	2	0.0029	STELLVR	Methyl (C-term)
H6XO12Y01AOK5T_1_619_-	2	0.0027	AAVEEGVVPGGGVALVR	Methyl (C-term)
H6XO12Y01AOK5T_1_619_-	2	0.0028	AAVEEGVVPGGGVALVR	Methyl (C-term)
H6XO12Y01EUBJG_1_732_-	2	-0.0016	AAVEEGIVPGGGVALLR	Methyl (C-term)
H6XO12Y01EUBJG_1_732_-	2	-0.0015	AAVEEGIVPGGGVALLR	Methyl (C-term)
H6XO12Y01EUBJG_1_732_-	2	0.0004	AAVEEGIVPGGGVALLR	Methyl (C-term)
H6XO12Y01EUBJG_1_732_-	2	0.0024	AAVEEGIVPGGGVALLR	Methyl (C-term)
H6XO12Y01EUBJG_1_732_-	2	0.0048	AAVEEGIVPGGGVALLR	Methyl (C-term)
H6XO12Y01BWI74_1_582_+	3	-0.0011	KAEDGNEIVGR	Methyl (C-term)
H6XO12Y01BWI74_1_582_+	3	0.0005	KAEDGNEIVGR	Methyl (C-term)
H6XO12Y02IM86Y_1_778_+	2	-0.0033	LQVGYR	Methyl (C-term)
H6XO12Y02FI9VM_1_437_-	2	-0.0031	AGLGIGGEYGEGGLR	Methyl (C-term)
H6XO12Y02FI9VM_1_437_-	2	0.0047	AGLGIGGEYGEGGLR	Methyl (C-term)
H6XO12Y02HXDMX_1_531_+	2	-0.0048	QTSEIAQEGGSVVQR	Methyl (C-term)
H6XO12Y02HXDMX_1_531_+	2	-0.0008	QTSEIAQEGGSVVQR	Methyl (C-term)
H6XO12Y02HXDMX_1_531_+	2	0.0078	QTSEIAQEGGSVVQR	Methyl (C-term)
H6XO12Y01CNZU6_1_648_-	2	-0.0014	VGNEGVITVEEGK	Methyl (C-term)
H6XO12Y01CNZU6_1_648_-	2	0.0057	VGNEGVITVEEGK	Methyl (C-term)
H6XO12Y02GPTKH_1_570_-	2	-0.0076	EQGNDAMGRMSEAIGK	Methyl (C-term)
H6F2VRE02JFUZ7_1_498_-	4	-0.0038	REGDEINAFYNR	Methyl (C-term)
H6XO12Y02IL7KY_1_788_-	2	0.0004	DADNIAPGFR	Methyl (C-term)
H6XO12Y02IDDUT_1_608_+	2	-0.0001	DGEIVLR	Methyl (C-term)
H6XO12Y01DQVQ5_312_566_+	2	-0.001	GAEYVVDFVPK	Methyl (C-term)
H6XO12Y01DQVQ5_312_566_+	2	0.0006	GAEYVVDFVPK	Methyl (C-term)
H6XO12Y01DQVQ5_312_566_+	2	0.0024	GAEYVVDFVPK	Methyl (C-term)
H6XO12Y01DQVQ5_312_566_+	2	0.0027	GAEYVVDFVPK	Methyl (C-term)
H6XO12Y01DQVQ5_312_566_+	2	0.0033	GAEYVVDFVPK	Methyl (C-term)
H6XO12Y01AG9BZ_1_469_-	2	0.0001	VSEAIAVAAPAK	Methyl (C-term)
H6XO12Y01C7J2U_1_687_+	2	-0.001	VTGFEISGAYR	Methyl (C-term)
H6XO12Y01C7J2U_1_687_+	2	0.0046	VTGFEISGAYR	Methyl (C-term)
H6XO12Y01DNM0R_1_476_+	2	-0.0023	TPIANIVR	Methyl (C-term)
H6XO12Y01DNM0R_1_476_+	2	-0.0022	TPIANIVR	Methyl (C-term)
H6XO12Y01DNM0R_1_476_+	2	-0.0021	TPIANIVR	Methyl (C-term)
H6XO12Y01DNM0R_1_476_+	2	-0.001	TPIANIVR	Methyl (C-term)
H6XO12Y01DNM0R_1_476_+	2	-0.0008	TPIANIVR	Methyl (C-term)
H6XO12Y01DNM0R_1_476_+	2	-0.0007	TPIANIVR	Methyl (C-term)
H6XO12Y01DNM0R_1_476_+	2	-0.0003	TPIANIVR	Methyl (C-term)
H6XO12Y01DNM0R_1_476_+	2	0.0001	TPIANIVR	Methyl (C-term)
H6XO12Y01DNM0R_1_476_+	2	0.0004	TPIANIVR	Methyl (C-term)
H6XO12Y01DNM0R_1_476_+	2	0.0006	TPIANIVR	Methyl (C-term)
H6XO12Y01DNM0R_1_476_+	2	0.0008	TPIANIVR	Methyl (C-term)
H6XO12Y01DNM0R_1_476_+	2	0.0015	TPIANIVR	Methyl (C-term)
H6XO12Y01DNM0R_1_476_+	2	0.0028	TPIANIVR	Methyl (C-term)
H6XO12Y01BEW8V_1_533_+	2	0.0038	GGSAQGVSPIIAGAK	Methyl (C-term)
H6F2VRE02IXPAY_1_242_-	2	-0.0007	LNYQSIGSGGGVR	Methyl (C-term)
H6XO12Y02FTOUJ_92_756_+	3	-0.0007	GTANIVLGQQAPMEWMPASGR	Methyl (C-term)
H6F2VRE02H4HED_1_480_-	2	-0.0013	DGIVLNSDIR	Methyl (C-term)
H6F2VRE02H4HED_1_480_-	2	-0.0002	DGIVLNSDIR	Methyl (C-term)
H6XO12Y01B3H1B_1_668_+	2	-0.0009	FLSPVGQFR	Methyl (C-term)
H6XO12Y01B3H1B_1_668_+	2	0	FLSPVGQFR	Methyl (C-term)
H6XO12Y01B3H1B_1_668_+	2	0.0007	FLSPVGQFR	Methyl (C-term)
H6XO12Y01B3H1B_1_668_+	2	0.004	FLSPVGQFR	Methyl (C-term)
H6F2VRE02G691K_1_479_+	2	-0.0025	IADFGFGK	Methyl (C-term)
H6F2VRE02G691K_1_479_+	2	0.0004	IADFGFGK	Methyl (C-term)
H6XO12Y01CKAUQ_1_507_-	2	0.0007	EAISDLATR	Methyl (C-term)
H6XO12Y01C2SVF_1_310_-	2	-0.0002	IELSEVGGR	Methyl (C-term)
H6XO12Y01C2SVF_1_310_-	2	0	IELSEVGGR	Methyl (C-term)
H6XO12Y01C2SVF_1_310_-	2	0.0033	IELSEVGGR	Methyl (C-term)
H6F2VRE02HDGRJ_1_466_+	2	0.0001	YLYQLYPSGPAK	Methyl (C-term)
H6F2VRE02HDGRJ_1_466_+	2	0.0056	YLYQLYPSGPAK	Methyl (C-term)
H6F2VRE02FMXMV_1_188_+	2	0.0049	LLNEPTAAAVAYGLDK	Methyl (C-term)
H6F2VRE02FMXMV_1_188_+	2	0	LLNEPTAAAVAYGLDKK	Methyl (C-term)
H6F2VRE02G3GM2_1_467_-	2	-0.0037	IELSPSWK	Methyl (C-term)
H6F2VRE02G3GM2_1_467_-	2	-0.0008	IELSPSWK	Methyl (C-term)
H6F2VRE02G3GM2_1_467_-	2	0.003	IELSPSWK	Methyl (C-term)
H6XO12Y01AID3H_218_757_-	2	0	SEITEVR	Methyl (C-term)
H6XO12Y01AID3H_218_757_-	2	0.0006	SEITEVR	Methyl (C-term)
H6XO12Y01AID3H_218_757_-	2	0.0007	SEITEVR	Methyl (C-term)
H6XO12Y01AID3H_218_757_-	2	0.0014	SEITEVR	Methyl (C-term)
H6XO12Y01AID3H_218_757_-	2	0.0039	SEITEVR	Methyl (C-term)
H6XO12Y02HNEP0_1_795_-	2	0.005	KSSAQKHYDNR	Methyl (C-term)
H6XO12Y01C86GV_1_586_+	2	-0.0023	IISGDVPSSLK	Methyl (C-term)
H6XO12Y01ANTH0_1_661_-	2	-0.0005	IGELIVR	Methyl (C-term)
H6XO12Y01ANTH0_1_661_-	2	0	IGELIVR	Methyl (C-term)
H6XO12Y01B32H1_478_638_+	2	-0.0005	IGEIIVR	Methyl (C-term)
H6XO12Y01B32H1_478_638_+	2	0	IGEIIVR	Methyl (C-term)
H6XO12Y01A797O_1_589_-	2	-0.0011	IDYGVTR	Methyl (C-term)
H6XO12Y01A797O_1_589_-	2	-0.0005	IDYGVTR	Methyl (C-term)
H6XO12Y01A797O_1_589_-	2	-0.0003	IDYGVTR	Methyl (C-term)
H6XO12Y01A797O_1_589_-	2	0.0011	IDYGVTR	Methyl (C-term)
H6XO12Y01A797O_1_589_-	2	0.0017	IDYGVTR	Methyl (C-term)
H6XO12Y01CQMO0_1_507_+	2	-0.0009	FLSPIGNFR	Methyl (C-term)
H6XO12Y01CQMO0_1_507_+	2	0.0001	FLSPIGNFR	Methyl (C-term)
H6XO12Y01CQMO0_1_507_+	2	0.0007	FLSPIGNFR	Methyl (C-term)
H6XO12Y01CQMO0_1_507_+	2	0.004	FLSPIGNFR	Methyl (C-term)
H6XO12Y01BGC2S_1_357_+	2	-0.0028	IVSEISK	Methyl (C-term)
H6XO12Y01BGC2S_1_357_+	2	-0.0015	IVSEISK	Methyl (C-term)
H6XO12Y01BGC2S_1_357_+	2	-0.0004	IVSEISK	Methyl (C-term)
H6XO12Y02HLC5H_1_375_+	2	-0.0011	FGAVSIR	Methyl (C-term)
H6XO12Y02HLC5H_1_375_+	2	0.0001	FGAVSIR	Methyl (C-term)
H6F2VRE02HU93Y_1_459_-	2	0.0004	GNLAELLNR	Methyl (C-term)
H6F2VRE02HU93Y_1_459_-	2	0.0033	GNLAELLNR	Methyl (C-term)
H6XO12Y01CJUT3_1_718_+	2	-0.0007	GTANIVLGQQAPMEWMPASGR	Methyl (C-term)
H6F2VRE02HPDOB_1_484_+	3	0.0008	KDTDGGSIFK	Methyl (C-term); 2 Methyl (DE)
H6F2VRE02HPDOB_1_484_+	3	0.0017	KDTDGGSIFK	Methyl (C-term); 2 Methyl (DE)
H6XO12Y02GSPME_1_621_+	6	-0.0015	ETNDKTEAEGVR	Methyl (C-term); 2 Methyl (DE)
H6XO12Y01EFZ7S_1_436_-	4	-0.002	ASEILRAEGEK	Methyl (C-term); 2 Methyl (DE)
H6XO12Y01EFZ7S_1_436_-	4	0.0022	ASEILRAEGEK	Methyl (C-term); 2 Methyl (DE)
H6XO12Y01EFZ7S_1_436_-	4	0.0066	EACFREAEGRER	Methyl (C-term); 2 Methyl (DE)
H6XO12Y02GDBSL_1_436_-	2	-0.0011	VLDDLKER	Methyl (C-term); 2 Methyl (DE)
H6XO12Y02GDBSL_1_436_-	2	-0.0001	VLDDLKER	Methyl (C-term); 2 Methyl (DE)
H6XO12Y02GDBSL_1_436_-	2	0.0003	VLDDLKER	Methyl (C-term); 2 Methyl (DE)
H6XO12Y02GDBSL_1_436_-	2	0.0005	VLDDLKER	Methyl (C-term); 2 Methyl (DE)
H6XO12Y02GDBSL_1_436_-	2	0.0009	VLDDLKER	Methyl (C-term); 2 Methyl (DE)
H6XO12Y02GDBSL_1_436_-	2	0.001	VLDDLKER	Methyl (C-term); 2 Methyl (DE)
H6XO12Y02GDBSL_1_436_-	2	0.0026	VLDDLKER	Methyl (C-term); 2 Methyl (DE)
H6XO12Y01C1MNO_1_465_+	3	-0.0056	RMDVFDAPKQNEK	Methyl (C-term); 2 Methyl (DE)
H6XO12Y01C9WUC_1_660_-	3	-0.0006	IIPEYER	Methyl (C-term); 2 Methyl (DE)
H6XO12Y01A4HRY_77_623_-	2	0.0048	EDMAVDRIR	Methyl (C-term); 2 Methyl (DE)
H6F2VRE02G8K6F_1_386_-	2	-0.0022	IDLSLNDR	Methyl (C-term); 2 Methyl (DE)
H6F2VRE02G8K6F_1_386_-	2	0.0021	IDLSLNDR	Methyl (C-term); 2 Methyl (DE)
H6XO12Y02HA0XL_1_466_-	2	-0.0022	RIATEADRR	Methyl (C-term); 2 Methyl (DE)
H6XO12Y01E4HL1_624_787_-	2	-0.0005	KESLEAR	Methyl (C-term); 2 Methyl (DE)
H6XO12Y01A0V8M_1_603_-	2	0.0005	LTPDDVLR	Methyl (C-term); 2 Methyl (DE)
H6XO12Y02GSPME_1_621_+	6	-0.0001	ETNDKSEAEGVR	Methyl (C-term); 3 Methyl (DE)
H6XO12Y02GSPME_1_621_+	6	0.0009	ETNDKSEAEGVR	Methyl (C-term); 3 Methyl (DE)
H6XO12Y02GSPME_1_621_+	6	0.0013	ETNDKTEAEGVR	Methyl (C-term); 3 Methyl (DE)
H6XO12Y02GSPME_1_621_+	6	0.0054	ETNDKTEAEGVR	Methyl (C-term); 3 Methyl (DE)
H6XO12Y01EFZ7S_1_436_-	4	0.0007	KEACFREAEGRER	Methyl (C-term); 3 Methyl (DE)
H6XO12Y01EFZ7S_1_436_-	4	0.0015	KEACFREAEGRER	Methyl (C-term); 3 Methyl (DE)
H6XO12Y01EFZ7S_1_436_-	4	0.0031	KEACFREAEGRER	Methyl (C-term); 3 Methyl (DE)
H6XO12Y01D6SXQ_1_218_+	7	-0.0017	ANKDFPENNEVADGR	Methyl (C-term); 3 Methyl (DE)
H6XO12Y01A81LA_1_572_+	2	-0.0049	DIYLGIDSASSEFYKNNK	Methyl (C-term); 3 Methyl (DE)
H6XO12Y01A81LA_1_572_+	2	-0.0046	DIYLGIDSASSEFYKNNK	Methyl (C-term); 3 Methyl (DE)
H6XO12Y01A81LA_1_572_+	2	0.0099	DIYLGIDSASSEFYKNNK	Methyl (C-term); 3 Methyl (DE)
H6XO12Y01BTOCL_1_546_-	7	0.007	AADEIREVNEDLSIK	Methyl (C-term); 4 Methyl (DE)
H6XO12Y01A87IR_1_694_-	3	-0.0098	AESPEQWFEDGQKAVEAAK	Methyl (C-term); 4 Methyl (DE)
H6XO12Y01A87IR_1_694_-	3	-0.0069	AESPEQWFEDGQKAVEAAK	Methyl (C-term); 4 Methyl (DE)
H6XO12Y01CY5YD_1_622_-	5	-0.0013	VTAGAMPFVDVDAAK	Methyl (C-term); Methyl (DE)
H6XO12Y01BX5R0_180_764_+	4	-0.0014	EQIRDVAVR	Methyl (C-term); Methyl (DE)
H6XO12Y02GU79E_1_576_-	4	0.0025	VSKEWAEKVG	Methyl (C-term); Methyl (DE)
H6XO12Y01BJ1GS_1_495_-	2	0.0058	VALSALTAAEYFR	Methyl (C-term); Methyl (DE)
H6XO12Y01AOK5T_1_619_-	2	0.0028	AAVEEGVVPGGGVALVR	Methyl (C-term); Methyl (DE)
H6F2VRE02HJI2R_1_479_-	2	-0.0009	SQVAAQEIGDR	Methyl (C-term); Methyl (DE)
H6F2VRE02HJI2R_1_479_-	2	-0.0001	SQVAAQEIGDR	Methyl (C-term); Methyl (DE)
H6XO12Y01CABFR_1_599_+	2	-0.0082	LVSESGETLGEIVSSVK	Methyl (C-term); Methyl (DE)
H6XO12Y01CABFR_1_599_+	2	-0.0039	LVSESGETLGEIVSSVK	Methyl (C-term); Methyl (DE)
H6F2VRE02HN3MR_1_454_+	2	-0.0045	KSMITREKR	Methyl (C-term); Methyl (DE)
H6XO12Y01DG82M_1_657_-	2	-0.0009	TVADIAQNSAR	Methyl (C-term); Methyl (DE)
H6XO12Y01DG82M_1_657_-	2	0.002	TVADIAQNSAR	Methyl (C-term); Methyl (DE)
H6XO12Y01EMHI8_1_370_-	3	0.0036	VIDLIQPFTR	Methyl (C-term); Methyl (DE)
H6F2VRE02I5S37_1_477_-	2	-0.0008	TDENGERFDGSK	Methyl (C-term); Methyl (DE)
H6XO12Y01CW9P8_112_743_-	3	0.0034	SASEIVETAKR	Methyl (C-term); Methyl (DE)
H6XO12Y01B9NPI_1_690_-	2	-0.0015	VGLSGSFGEVQAGR	Methyl (C-term); Methyl (DE)
H6XO12Y01BGC50_1_641_+	2	-0.0014	VGNDGVITVEEGK	Methyl (C-term); Methyl (DE)
H6XO12Y01BGC50_1_641_+	2	0.0057	VGNDGVITVEEGK	Methyl (C-term); Methyl (DE)
H6F2VRE02HZPQA_1_500_-	2	-0.0016	AAVEEGVVPGGGVALIR	Methyl (C-term); Methyl (DE)
H6F2VRE02HZPQA_1_500_-	2	-0.0015	AAVEEGVVPGGGVALIR	Methyl (C-term); Methyl (DE)
H6F2VRE02HZPQA_1_500_-	2	0.0004	AAVEEGVVPGGGVALIR	Methyl (C-term); Methyl (DE)
H6XO12Y01BYCFG_1_455_-	2	-0.0016	AAVEEGVVPGGGVALLR	Methyl (C-term); Methyl (DE)
H6XO12Y01BYCFG_1_455_-	2	-0.0015	AAVEEGVVPGGGVALLR	Methyl (C-term); Methyl (DE)
H6XO12Y01BYCFG_1_455_-	2	0.0004	AAVEEGVVPGGGVALLR	Methyl (C-term); Methyl (DE)
H6XO12Y01EUZOU_1_660_-	3	-0.0031	ATKDAGEVAGFDVK	Methyl (C-term); Methyl (DE)
H6F2VRE02JFUZ7_1_498_-	4	-0.0009	EGIEINAFYNR	Methyl (C-term); Methyl (DE)
H6XO12Y01DQOCT_1_549_-	2	0.0073	LSEQRYRGGHEK	Methyl (C-term); Methyl (DE)
H6XO12Y02IDDUT_1_608_+	2	-0.0009	DGEIVLR	Methyl (C-term); Methyl (DE)
H6XO12Y01D6SXQ_1_218_+	7	-0.0013	ANKDFPENSEVADGR	Methyl (C-term); Methyl (DE)
H6XO12Y02F8AMY_1_513_+	2	-0.0019	KNGRRER	Methyl (C-term); Methyl (DE)
H6F2VRE02H4HED_1_480_-	2	0.0001	DGIVLNSDIR	Methyl (C-term); Methyl (DE)
H6XO12Y01BUUTS_1_775_+	2	-0.0001	DDAEQEVRK	Methyl (C-term); Methyl (DE)
H6XO12Y01C2SVF_1_310_-	2	-0.0022	IELSEVGGR	Methyl (C-term); Methyl (DE)
H6XO12Y01C2SVF_1_310_-	2	0.0021	IELSEVGGR	Methyl (C-term); Methyl (DE)
H6XO12Y01B9QVT_1_571_-	3	0.001	GDRCFTDKCAFERR	Methyl (C-term); Methyl (DE)
H6F2VRE02G3GM2_1_467_-	2	0.0033	IELSPSWK	Methyl (C-term); Methyl (DE)
H6XO12Y01DISNR_1_394_+	2	-0.0012	DPDLVVR	Methyl (C-term); Methyl (DE)
H6XO12Y01DISNR_1_394_+	2	0.0009	DPDLVVR	Methyl (C-term); Methyl (DE)
H6XO12Y01DISNR_1_394_+	2	0.0014	DPDLVVR	Methyl (C-term); Methyl (DE)
H6XO12Y01DISNR_1_394_+	2	0.0021	DPDLVVR	Methyl (C-term); Methyl (DE)
H6XO12Y01BIYQR_1_534_-	2	-0.0031	TLSEVEQK	Methyl (C-term); Methyl (DE)
H6F2VRE02GT5RK_91_459_+	2	-0.0005	LGDIIVR	Methyl (C-term); Methyl (DE)
H6F2VRE02GT5RK_91_459_+	2	0	LGDIIVR	Methyl (C-term); Methyl (DE)
H6XO12Y01A797O_1_589_-	2	-0.0031	LYAADVAGR	Methyl (C-term); Methyl (DE)
H6XO12Y01A797O_1_589_-	2	-0.001	LYAADVAGR	Methyl (C-term); Methyl (DE)
H6XO12Y01A797O_1_589_-	2	0.0042	LYAADVAGR	Methyl (C-term); Methyl (DE)
H6F2VRE02G8K6F_1_386_-	2	0.0033	IDLSLNDR	Methyl (C-term); Methyl (DE)
H6XO12Y01BBECR_1_570_+	2	-0.0022	ALAFFSDFFNR	Methyl (C-term); Methyl (DE)
H6XO12Y01DLJ6O_1_548_-	6	0.0006	LQVDFNK	Methyl (DE)
H6XO12Y01D2AD9_1_497_-	4	0.0045	IRELAVQSANATNSASDR	Methyl (DE)
H6XO12Y01D2AD9_1_497_-	4	0.0056	IRELAVQSANATNSASDR	Methyl (DE)
H6XO12Y01D2AD9_1_497_-	4	0.0062	IRELAVQSANATNSASDR	Methyl (DE)
H6XO12Y01D2AD9_1_497_-	4	0.0073	IRELAVQSANATNSASDR	Methyl (DE)
H6XO12Y01D2AD9_1_497_-	4	0.0093	IRELAVQSANATNSASDR	Methyl (DE)
H6XO12Y01DPD4C_1_566_+	5	0.0006	LQVDFNK	Methyl (DE)
H6XO12Y01DPD4C_1_566_+	5	-0.0019	TPTGMDFNTSGAK	Methyl (DE)
H6XO12Y01DPD4C_1_566_+	5	0.0053	TPTGMDFNTSGAK	Methyl (DE)
H6XO12Y02GHINW_1_692_+	4	0.003	GPNGNLDGVNDR	Methyl (DE)
H6XO12Y01B0NTG_1_465_-	4	0.0007	AEITLSTAVR	Methyl (DE)
H6F2VRE02HDYD7_1_492_+	3	-0.0001	YGVDLR	Methyl (DE)
H6XO12Y01BLSHF_1_698_-	3	-0.0005	LDLAQYR	Methyl (DE)
H6XO12Y01BLSHF_1_698_-	3	-0.0003	LDLAQYR	Methyl (DE)
H6XO12Y01BLSHF_1_698_-	3	0	LDLAQYR	Methyl (DE)
H6XO12Y01CXFII_82_696_+	4	0.0007	AEITLSTAVR	Methyl (DE)
H6XO12Y01A74FI_1_694_+	5	0.0018	EGDSVKCTGR	Methyl (DE)
H6XO12Y01A74FI_1_694_+	5	0.0048	TAVAIDTIINQK	Methyl (DE)
H6F2VRE02ILBMF_1_452_+	2	-0.0021	AIGYSDADLDGLAER	Methyl (DE)
H6XO12Y02HGPR2_1_533_+	7	0.0019	LESIAIPR	Methyl (DE)
H6XO12Y02G4YP1_1_441_-	3	0.0006	DAAIFIDNIFR	Methyl (DE)
H6XO12Y02JXS90_1_681_-	3	-0.0019	DAGKIAGLDVK	Methyl (DE)
H6XO12Y02JXS90_1_681_-	3	-0.0013	DAGKIAGLDVK	Methyl (DE)
H6XO12Y02HQVWL_1_678_-	3	0.0015	ALDSMTDSLK	Methyl (DE)
H6XO12Y02HQVWL_1_678_-	3	0.0048	ALDSMTDSLK	Methyl (DE)
H6XO12Y02GU79E_1_576_-	4	-0.001	VSKEWAEKVG	Methyl (DE)
H6XO12Y01DP07Z_1_618_+	3	0.0015	VHVTLLDR	Methyl (DE)
H6XO12Y01B3YF5_1_650_-	3	0.0023	TGVAYLADTK	Methyl (DE)
H6XO12Y01BTOCL_1_546_-	7	0.0001	DASRAADGIR	Methyl (DE)
H6XO12Y01BTOCL_1_546_-	7	0.0016	DASRAADGIR	Methyl (DE)
H6XO12Y01BTOCL_1_546_-	7	0.0019	DASRAADGIR	Methyl (DE)
H6XO12Y01BTOCL_1_546_-	7	0.002	DASRAADGIR	Methyl (DE)
H6XO12Y01BTOCL_1_546_-	7	0.0021	DASRAADGIR	Methyl (DE)
H6XO12Y01BTOCL_1_546_-	7	0.0023	DASRAADGIR	Methyl (DE)
H6XO12Y01BTOCL_1_546_-	7	0.0025	DASRAADGIR	Methyl (DE)
H6XO12Y01BTOCL_1_546_-	7	0.0026	DASRAADGIR	Methyl (DE)
H6XO12Y01BTOCL_1_546_-	7	0.0033	DASRAADGIR	Methyl (DE)
H6XO12Y01BTOCL_1_546_-	7	0.0034	DASRAADGIR	Methyl (DE)
H6XO12Y01BTOCL_1_546_-	7	0.0036	DASRAADGIR	Methyl (DE)
H6XO12Y01BTOCL_1_546_-	7	0.0037	DASRAADGIR	Methyl (DE)
H6XO12Y01BTOCL_1_546_-	7	0.0038	DASRAADGIR	Methyl (DE)
H6XO12Y01BTOCL_1_546_-	7	0.0039	DASRAADGIR	Methyl (DE)
H6XO12Y01BTOCL_1_546_-	7	0.004	DASRAADGIR	Methyl (DE)
H6XO12Y01BTOCL_1_546_-	7	0.0042	DASRAADGIR	Methyl (DE)
H6XO12Y01BTOCL_1_546_-	7	0.0043	DASRAADGIR	Methyl (DE)
H6XO12Y01BTOCL_1_546_-	7	0.0044	DASRAADGIR	Methyl (DE)
H6XO12Y01BTOCL_1_546_-	7	0.0045	DASRAADGIR	Methyl (DE)
H6XO12Y01BTOCL_1_546_-	7	0.0048	DASRAADGIR	Methyl (DE)
H6XO12Y01BTOCL_1_546_-	7	0.0049	DASRAADGIR	Methyl (DE)
H6XO12Y01BTOCL_1_546_-	7	-0.0011	DASRAADAIR	Methyl (DE)
H6XO12Y01BTOCL_1_546_-	7	0.0015	DASRAADNIR	Methyl (DE)
H6XO12Y01BTOCL_1_546_-	7	0.0019	DASRAADNIR	Methyl (DE)
H6XO12Y01BTOCL_1_546_-	7	0.0027	DASRAADNIR	Methyl (DE)
H6XO12Y01BTOCL_1_546_-	7	0.003	DASRAADNIR	Methyl (DE)
H6XO12Y01BTOCL_1_546_-	7	0.0032	DASRAADNIR	Methyl (DE)
H6XO12Y01BTOCL_1_546_-	7	0.0033	DASRAADNIR	Methyl (DE)
H6XO12Y01BTOCL_1_546_-	7	0.0035	DASRAADNIR	Methyl (DE)
H6XO12Y01BTOCL_1_546_-	7	0.0036	DASRAADNIR	Methyl (DE)
H6XO12Y01BTOCL_1_546_-	7	0.0038	DASRAADNIR	Methyl (DE)
H6XO12Y01BTOCL_1_546_-	7	0.0043	DASRAADNIR	Methyl (DE)
H6XO12Y01BTOCL_1_546_-	7	0.0046	DASRAADNIR	Methyl (DE)
H6XO12Y01BTOCL_1_546_-	7	0.0048	DASRAADNIR	Methyl (DE)
H6XO12Y02FRBJW_1_645_+	4	0.0006	LQVDFNK	Methyl (DE)
H6XO12Y02FRBJW_1_645_+	4	0.0027	TPVGMDFNTSGK	Methyl (DE)
H6XO12Y01DU1SR_1_566_-	3	0.0006	LQVDFNK	Methyl (DE)
H6XO12Y01DU1SR_1_566_-	3	0.0027	TPVGMDFNTSGK	Methyl (DE)
H6F2VRE02INYDJ_1_409_+	2	0	IAGLDVLR	Methyl (DE)
H6F2VRE02INYDJ_1_409_+	2	0.0031	IAGLDVLR	Methyl (DE)
H6XO12Y01ED2QF_1_534_+	2	0.0027	TPVGMDFNTSGK	Methyl (DE)
H6XO12Y01C3DTW_1_579_+	3	0.0023	AALGSDNIIER	Methyl (DE)
H6XO12Y01BA9VW_1_685_-	3	0.0028	GFAVVAGEVR	Methyl (DE)
H6XO12Y01CCG9U_1_945_+	2	0.0004	VGEIFNITR	Methyl (DE)
H6XO12Y01CCG9U_1_945_+	2	0.0012	VGEIFNITR	Methyl (DE)
H6XO12Y01BI09L_1_219_-	3	0.0007	AEITLSTAVR	Methyl (DE)
H6XO12Y01BI09L_1_219_-	3	0.0013	LSTGLSVAGPIDNAVK	Methyl (DE)
H6F2VRE02H6MA5_1_472_-	2	-0.0013	QKEIELLK	Methyl (DE)
H6F2VRE02H6MA5_1_472_-	2	0.0002	QKEIELLK	Methyl (DE)
H6F2VRE02H6MA5_1_472_-	2	0.0003	QKEIELLK	Methyl (DE)
H6F2VRE02H6MA5_1_472_-	2	0.0012	QKEIELLK	Methyl (DE)
H6F2VRE02H6MA5_1_472_-	2	0.0026	QKEIELLK	Methyl (DE)
H6F2VRE02H6MA5_1_472_-	2	-0.0044	KQKEIELLK	Methyl (DE)
H6F2VRE02H6MA5_1_472_-	2	-0.0005	KQKEIELLK	Methyl (DE)
H6F2VRE02H6MA5_1_472_-	2	-0.0002	KQKEIELLK	Methyl (DE)
H6F2VRE02H6MA5_1_472_-	2	-0.0001	KQKEIELLK	Methyl (DE)
H6F2VRE02H6MA5_1_472_-	2	0.0006	KQKEIELLK	Methyl (DE)
H6F2VRE02H6MA5_1_472_-	2	0.0017	KQKEIELLK	Methyl (DE)
H6XO12Y01C25EC_1_713_-	3	0.0006	AAVEEGIVPGGGVALIR	Methyl (DE)
H6XO12Y01C25EC_1_713_-	3	-0.0045	AQIEESSSDYDREK	Methyl (DE)
H6XO12Y01C25EC_1_713_-	3	-0.0031	AQIEESSSDYDREK	Methyl (DE)
H6XO12Y02G5HNG_1_693_+	2	-0.001	GSLQAEMAQVR	Methyl (DE)
H6XO12Y01DMZDV_1_635_-	3	-0.0005	VFETGIK	Methyl (DE)
H6XO12Y01DMZDV_1_635_-	3	0.0004	VFETGIK	Methyl (DE)
H6XO12Y01DMZDV_1_635_-	3	0.0008	VFETGIK	Methyl (DE)
H6XO12Y01DMZDV_1_635_-	3	0.002	VFETGIK	Methyl (DE)
H6XO12Y01B5E3U_1_482_-	2	0.0031	ITHATPAATYAHSPER	Methyl (DE)
H6XO12Y01B5E3U_1_482_-	2	0.0033	ITHATPAATYAHSPER	Methyl (DE)
H6XO12Y01B63LZ_1_623_-	5	-0.002	GDDIVLR	Methyl (DE)
H6XO12Y01B63LZ_1_623_-	5	-0.0016	GDDIVLR	Methyl (DE)
H6XO12Y01B63LZ_1_623_-	5	-0.0014	GDDIVLR	Methyl (DE)
H6XO12Y01B63LZ_1_623_-	5	-0.0022	FQPDGAGALR	Methyl (DE)
H6XO12Y01B63LZ_1_623_-	5	-0.0021	FQPDGAGALR	Methyl (DE)
H6XO12Y01B63LZ_1_623_-	5	-0.0007	FQPDGAGALR	Methyl (DE)
H6XO12Y01B63LZ_1_623_-	5	0.0013	FQPDGAGALR	Methyl (DE)
H6XO12Y01B63LZ_1_623_-	5	0.0017	FQPDGAGALR	Methyl (DE)
H6XO12Y01B63LZ_1_623_-	5	0.0021	FQPDGAGALR	Methyl (DE)
H6XO12Y01B63LZ_1_623_-	5	0.0023	FQPDGAGALR	Methyl (DE)
H6XO12Y01B63LZ_1_623_-	5	0.0032	FQPDGAGALR	Methyl (DE)
H6XO12Y01B63LZ_1_623_-	5	-0.0044	FQPDGSGALR	Methyl (DE)
H6XO12Y01B63LZ_1_623_-	5	-0.0026	FQPDGSGALR	Methyl (DE)
H6XO12Y01B63LZ_1_623_-	5	-0.0016	FQPDGSGALR	Methyl (DE)
H6XO12Y01B63LZ_1_623_-	5	-0.0008	FQPDGSGALR	Methyl (DE)
H6XO12Y01B63LZ_1_623_-	5	0.0001	FQPDGSGALR	Methyl (DE)
H6XO12Y01B63LZ_1_623_-	5	0.0014	FQPDGSGALR	Methyl (DE)
H6XO12Y01B63LZ_1_623_-	5	0.0028	FQPDGSGALR	Methyl (DE)
H6XO12Y01B63LZ_1_623_-	5	-0.0013	FQPDGDGALR	Methyl (DE)
H6XO12Y01B63LZ_1_623_-	5	-0.0012	FQPDGDGALR	Methyl (DE)
H6XO12Y01B63LZ_1_623_-	5	0	FQPDGDGALR	Methyl (DE)
H6XO12Y01B63LZ_1_623_-	5	0.0004	FQPDGDGALR	Methyl (DE)
H6F2VRE02JN7S6_29_491_-	2	-0.0018	GKEVVDILK	Methyl (DE)
H6F2VRE02JN7S6_29_491_-	2	-0.0013	GKEVVDILK	Methyl (DE)
H6F2VRE02JN7S6_29_491_-	2	0.0002	GKEVVDILK	Methyl (DE)
H6F2VRE02JN7S6_29_491_-	2	0.0003	GKEVVDILK	Methyl (DE)
H6F2VRE02JN7S6_29_491_-	2	0.0012	GKEVVDILK	Methyl (DE)
H6F2VRE02JN7S6_29_491_-	2	0.0017	GKEVVDILK	Methyl (DE)
H6F2VRE02JN7S6_29_491_-	2	0.0026	GKEVVDILK	Methyl (DE)
H6F2VRE02JN7S6_29_491_-	2	-0.0044	KGKEVVDILK	Methyl (DE)
H6F2VRE02JN7S6_29_491_-	2	-0.0005	KGKEVVDILK	Methyl (DE)
H6F2VRE02JN7S6_29_491_-	2	-0.0003	KGKEVVDILK	Methyl (DE)
H6F2VRE02JN7S6_29_491_-	2	-0.0002	KGKEVVDILK	Methyl (DE)
H6F2VRE02JN7S6_29_491_-	2	0.0006	KGKEVVDILK	Methyl (DE)
H6F2VRE02JN7S6_29_491_-	2	0.0017	KGKEVVDILK	Methyl (DE)
H6XO12Y01DHA2C_1_540_+	2	-0.0008	STIAVDTVLNQK	Methyl (DE)
H6XO12Y01DHA2C_1_540_+	2	0.0049	STIAVDTVLNQK	Methyl (DE)
H6XO12Y01EUBJG_1_732_-	2	0.0006	AAVEEGIVPGGGVALLR	Methyl (DE)
H6XO12Y01CBXSU_1_750_-	2	0.0012	LIADNPYYR	Methyl (DE)
H6F2VRE02F38BE_1_389_+	2	-0.0015	EALSDIGIR	Methyl (DE)
H6F2VRE02F7A9T_1_494_+	2	-0.0003	GADVGADIVGK	Methyl (DE)
H6F2VRE02F7A9T_1_494_+	2	0.0007	GADVGADIVGK	Methyl (DE)
H6F2VRE02F7A9T_1_494_+	2	0.001	GADVGADIVGK	Methyl (DE)
H6F2VRE02F7A9T_1_494_+	2	0.002	GADVGADIVGK	Methyl (DE)
H6F2VRE02HGX9N_1_472_+	2	-0.0003	GADVGADLVGK	Methyl (DE)
H6F2VRE02HGX9N_1_472_+	2	0.0007	GADVGADLVGK	Methyl (DE)
H6F2VRE02HGX9N_1_472_+	2	0.001	GADVGADLVGK	Methyl (DE)
H6F2VRE02HGX9N_1_472_+	2	0.002	GADVGADLVGK	Methyl (DE)
H6XO12Y01CABFR_1_599_+	2	0.0028	GFAVVAGEVR	Methyl (DE)
H6XO12Y01BKL0O_1_548_+	2	0.0028	GFAVVAGEVR	Methyl (DE)
H6XO12Y01DOAH5_250_703_-	2	0.0012	GSDEYNLALGER	Methyl (DE)
H6XO12Y01AMF0P_1_701_-	2	0.0048	TAVALDTILNQK	Methyl (DE)
H6XO12Y01DG82M_1_657_-	2	-0.0003	GFAVVADEVR	Methyl (DE)
H6XO12Y01DG82M_1_657_-	2	0.0017	GFAVVADEVR	Methyl (DE)
H6XO12Y01AIH6P_257_538_-	2	-0.0031	GAEYVVDFSPK	Methyl (DE)
H6XO12Y01C21B3_1_648_-	2	0.0011	GSALSIFGSDR	Methyl (DE)
H6XO12Y01BE2OQ_37_535_+	2	-0.004	ISEYVSVVET	Methyl (DE)
H6XO12Y01BE2OQ_37_535_+	2	-0.0026	ISEYVSVVET	Methyl (DE)
H6XO12Y01C23MY_1_524_-	2	0.0006	LQVDFNK	Methyl (DE)
H6XO12Y01DM67X_1_578_+	3	-0.0005	LDNVVYR	Methyl (DE)
H6XO12Y01DM67X_1_578_+	3	-0.0004	LDNVVYR	Methyl (DE)
H6XO12Y01DM67X_1_578_+	3	-0.0001	LDNVVYR	Methyl (DE)
H6XO12Y01DM67X_1_578_+	3	-0.0022	IALEPLER	Methyl (DE)
H6XO12Y01AS89Y_1_482_-	2	-0.0005	LDLAQYR	Methyl (DE)
H6XO12Y01AS89Y_1_482_-	2	-0.0003	LDLAQYR	Methyl (DE)
H6XO12Y01AS89Y_1_482_-	2	0	LDLAQYR	Methyl (DE)
H6XO12Y01DVWFD_1_712_+	2	-0.0019	STDLLLR	Methyl (DE)
H6XO12Y01DVWFD_1_712_+	2	-0.0005	STDLLLR	Methyl (DE)
H6XO12Y01DVWFD_1_712_+	2	-0.0004	STDLLLR	Methyl (DE)
H6XO12Y01DVWFD_1_712_+	2	0.0005	STDLLLR	Methyl (DE)
H6XO12Y01DVWFD_1_712_+	2	0.0006	STDLLLR	Methyl (DE)
H6XO12Y01DVWFD_1_712_+	2	0.0008	STDLLLR	Methyl (DE)
H6XO12Y01DVWFD_1_712_+	2	0.0009	STDLLLR	Methyl (DE)
H6XO12Y01DVWFD_1_712_+	2	0.0012	STDLLLR	Methyl (DE)
H6XO12Y01DVWFD_1_712_+	2	0.0018	STDLLLR	Methyl (DE)
H6XO12Y01DVWFD_1_712_+	2	0.0023	STDLLLR	Methyl (DE)
H6XO12Y01DVWFD_1_712_+	2	0.0024	STDLLLR	Methyl (DE)
H6XO12Y01DVWFD_1_712_+	2	0.0029	STDLLLR	Methyl (DE)
H6XO12Y02GSPME_1_621_+	6	-0.0063	ETNDKAEAEGVR	Methyl (DE)
H6XO12Y02GSPME_1_621_+	6	-0.006	ETNDKAEAEGVR	Methyl (DE)
H6XO12Y02GSPME_1_621_+	6	-0.0046	ETNDKAEAEGVR	Methyl (DE)
H6XO12Y02GSPME_1_621_+	6	-0.0018	ETNDKAEAEGVR	Methyl (DE)
H6XO12Y02GSPME_1_621_+	6	-0.001	ETNDKAEAEGVR	Methyl (DE)
H6XO12Y02GSPME_1_621_+	6	-0.0009	ETNDKAEAEGVR	Methyl (DE)
H6XO12Y02GSPME_1_621_+	6	-0.0005	ETNDKAEAEGVR	Methyl (DE)
H6XO12Y02GSPME_1_621_+	6	-0.0003	ETNDKAEAEGVR	Methyl (DE)
H6XO12Y02GSPME_1_621_+	6	-0.0001	ETNDKAEAEGVR	Methyl (DE)
H6XO12Y02GSPME_1_621_+	6	0.0002	ETNDKAEAEGVR	Methyl (DE)
H6XO12Y02GSPME_1_621_+	6	0.0005	ETNDKAEAEGVR	Methyl (DE)
H6XO12Y02GSPME_1_621_+	6	0.0006	ETNDKAEAEGVR	Methyl (DE)
H6XO12Y02GSPME_1_621_+	6	0.0007	ETNDKAEAEGVR	Methyl (DE)
H6XO12Y02GSPME_1_621_+	6	0.001	ETNDKAEAEGVR	Methyl (DE)
H6XO12Y02GSPME_1_621_+	6	0.0013	ETNDKAEAEGVR	Methyl (DE)
H6XO12Y02GSPME_1_621_+	6	0.003	ETNDKAEAEGVR	Methyl (DE)
H6XO12Y02GSPME_1_621_+	6	0.0033	ETNDKAEAEGVR	Methyl (DE)
H6XO12Y02GSPME_1_621_+	6	0.0052	ETNDKAEAEGVR	Methyl (DE)
H6XO12Y02GSPME_1_621_+	6	-0.0046	ETNDKSEAEGVR	Methyl (DE)
H6XO12Y02GSPME_1_621_+	6	-0.0037	ETNDKSEAEGVR	Methyl (DE)
H6XO12Y02GSPME_1_621_+	6	-0.003	ETNDKSEAEGVR	Methyl (DE)
H6XO12Y02GSPME_1_621_+	6	-0.0012	ETNDKSEAEGVR	Methyl (DE)
H6XO12Y02GSPME_1_621_+	6	-0.001	ETNDKSEAEGVR	Methyl (DE)
H6XO12Y02GSPME_1_621_+	6	0.0001	ETNDKSEAEGVR	Methyl (DE)
H6XO12Y02GSPME_1_621_+	6	0.0002	ETNDKSEAEGVR	Methyl (DE)
H6XO12Y02GSPME_1_621_+	6	0.0004	ETNDKSEAEGVR	Methyl (DE)
H6XO12Y02GSPME_1_621_+	6	0.0024	ETNDKSEAEGVR	Methyl (DE)
H6XO12Y02GSPME_1_621_+	6	0.0032	ETNDKSEAEGVR	Methyl (DE)
H6F2VRE02GA31A_1_474_-	2	0.0049	IVNEPTAAALAYGLDK	Methyl (DE)
H6XO12Y01DOGMS_242_766_+	2	-0.0003	GTDEYNLALGER	Methyl (DE)
H6XO12Y01CNZU6_1_648_-	2	-0.001	VGNEGVITVEEGK	Methyl (DE)
H6XO12Y01CNZU6_1_648_-	2	0.002	VGNEGVITVEEGK	Methyl (DE)
H6XO12Y02IHTH3_1_770_+	3	0.0018	EGDSVKCTGR	Methyl (DE)
H6XO12Y02IHTH3_1_770_+	3	-0.0054	GEIKAERNLSR	Methyl (DE)
H6F2VRE02HZPQA_1_500_-	2	0.0028	AAVEEGVVPGGGVALIR	Methyl (DE)
H6XO12Y01BYCFG_1_455_-	2	0.0028	AAVEEGVVPGGGVALLR	Methyl (DE)
H6XO12Y01DYHM9_1_618_+	3	0.0006	GAEIAQVDR	Methyl (DE)
H6XO12Y01DYHM9_1_618_+	3	0.001	GAEIAQVDR	Methyl (DE)
H6XO12Y01DYHM9_1_618_+	3	-0.0013	GAESAQVDRR	Methyl (DE)
H6XO12Y01DYHM9_1_618_+	3	0.0017	GAESAQVDRR	Methyl (DE)
H6XO12Y01DYHM9_1_618_+	3	0.0027	GAESAQVDRR	Methyl (DE)
H6XO12Y01DYHM9_1_618_+	3	0.0035	GAESAQVDRR	Methyl (DE)
H6XO12Y01DYHM9_1_618_+	3	0.0048	GAESAQVDRR	Methyl (DE)
H6XO12Y01CVNU9_516_1002_-	2	-0.0003	GFAVVADEVR	Methyl (DE)
H6XO12Y01CVNU9_516_1002_-	2	0.0017	GFAVVADEVR	Methyl (DE)
H6XO12Y01B2V51_1_678_+	2	-0.0003	GFAVVADEVR	Methyl (DE)
H6XO12Y01B2V51_1_678_+	2	0.0017	GFAVVADEVR	Methyl (DE)
H6XO12Y01EUZOU_1_660_-	3	0.0049	VINEPTAAALAYGLDK	Methyl (DE)
H6XO12Y01EUZOU_1_660_-	3	-0.0001	VINEPTAAALAYGLDKK	Methyl (DE)
H6XO12Y01EUZOU_1_660_-	3	0.001	VINEPTAAALAYGLDKK	Methyl (DE)
H6XO12Y01EUZOU_1_660_-	3	0.0029	VINEPTAAALAYGLDKK	Methyl (DE)
H6XO12Y01BZL9K_1_613_+	2	-0.0003	GFAVVADEVR	Methyl (DE)
H6XO12Y01BZL9K_1_613_+	2	0.0017	GFAVVADEVR	Methyl (DE)
H6XO12Y01EXDU8_1_651_+	2	-0.0003	GFAVVADEVR	Methyl (DE)
H6XO12Y01EXDU8_1_651_+	2	0.0017	GFAVVADEVR	Methyl (DE)
H6XO12Y01EXDU8_1_651_+	2	0.0021	TDSTEIQGTR	Methyl (DE)
H6XO12Y02HFBUI_1_572_-	2	0.0054	FEANGNYYEHR	Methyl (DE)
H6XO12Y01AZMX2_1_369_-	2	0	SELSELR	Methyl (DE)
H6XO12Y01AZMX2_1_369_-	2	0.0006	SELSELR	Methyl (DE)
H6XO12Y01AZMX2_1_369_-	2	0.0007	SELSELR	Methyl (DE)
H6XO12Y01AZMX2_1_369_-	2	0.0014	SELSELR	Methyl (DE)
H6XO12Y01AZMX2_1_369_-	2	0.0039	SELSELR	Methyl (DE)
H6XO12Y01AZMX2_1_369_-	2	0.0005	SELSELRR	Methyl (DE)
H6XO12Y01AZMX2_1_369_-	2	0.0007	SELSELRR	Methyl (DE)
H6XO12Y01AZMX2_1_369_-	2	0.0016	SELSELRR	Methyl (DE)
H6XO12Y01AZMX2_1_369_-	2	0.0046	SELSELRR	Methyl (DE)
H6XO12Y01B02UC_1_639_+	2	0	SEISEIR	Methyl (DE)
H6XO12Y01B02UC_1_639_+	2	0.0006	SEISEIR	Methyl (DE)
H6XO12Y01B02UC_1_639_+	2	0.0007	SEISEIR	Methyl (DE)
H6XO12Y01B02UC_1_639_+	2	0.0014	SEISEIR	Methyl (DE)
H6XO12Y01B02UC_1_639_+	2	0.0039	SEISEIR	Methyl (DE)
H6XO12Y01B02UC_1_639_+	2	0.0005	SEISEIRR	Methyl (DE)
H6XO12Y01B02UC_1_639_+	2	0.0007	SEISEIRR	Methyl (DE)
H6XO12Y01B02UC_1_639_+	2	0.0016	SEISEIRR	Methyl (DE)
H6XO12Y01B02UC_1_639_+	2	0.0046	SEISEIRR	Methyl (DE)
H6XO12Y01C4MFL_1_523_-	2	-0.0057	GTEEYNLALGER	Methyl (DE)
H6XO12Y02IL7KY_1_788_-	2	0.0008	IGDWIER	Methyl (DE)
H6F2VRE02J0BDS_1_189_-	3	-0.0045	TIEGDLQAQGLK	Methyl (DE)
H6F2VRE02IJC31_1_461_+	2	-0.0003	GTEEYNLALGDR	Methyl (DE)
H6XO12Y01AVG9G_1_763_+	2	-0.0005	LDNVVYR	Methyl (DE)
H6XO12Y01AVG9G_1_763_+	2	-0.0004	LDNVVYR	Methyl (DE)
H6XO12Y01AVG9G_1_763_+	2	-0.0001	LDNVVYR	Methyl (DE)
H6XO12Y01EJZDN_1_672_+	2	-0.0002	DSFVGLK	Methyl (DE)
H6XO12Y01EJZDN_1_672_+	2	0	DSFVGLK	Methyl (DE)
H6F2VRE02G609T_1_490_+	2	0.0031	VVNGIGLPIDGK	Methyl (DE)
H6XO12Y01C4OTA_1_727_+	2	0.0031	VVNALGVPIDGK	Methyl (DE)
H6XO12Y02IDDUT_1_608_+	2	-0.0002	DGEIVLR	Methyl (DE)
H6XO12Y02IDDUT_1_608_+	2	0.0013	SDSPLASR	Methyl (DE)
H6XO12Y01D2GZ5_305_516_+	6	0.0024	SMVDIDDGEVSVQER	Methyl (DE)
H6XO12Y01D2GZ5_305_516_+	6	0.0036	SMVDIDDGEVSVQER	Methyl (DE)
H6XO12Y01D2GZ5_305_516_+	6	0.0037	SMVDIDDGEVSVQER	Methyl (DE)
H6XO12Y01D2GZ5_305_516_+	6	0.0042	SMVDIDDGEVSVQER	Methyl (DE)
H6XO12Y01D2GZ5_305_516_+	6	0.0043	SMVDIDDGEVSVQER	Methyl (DE)
H6XO12Y01D2GZ5_305_516_+	6	0.0051	SMVDIDDGEVSVQER	Methyl (DE)
H6XO12Y01D2GZ5_305_516_+	6	0.0057	SMVDIDDGEVSVQER	Methyl (DE)
H6XO12Y01D2GZ5_305_516_+	6	0.0063	SMVDIDDGEVSVQER	Methyl (DE)
H6XO12Y01D2GZ5_305_516_+	6	0.007	SMVDIDDGEVSVQER	Methyl (DE)
H6XO12Y01D2GZ5_305_516_+	6	-0.0076	SMVDIDDKEVSVQER	Methyl (DE)
H6XO12Y02FTU4V_1_686_+	2	-0.0009	GDEIILR	Methyl (DE)
H6XO12Y01DQVQ5_312_566_+	2	-0.0055	GAEYVVDFVPK	Methyl (DE)
H6XO12Y01DQVQ5_312_566_+	2	-0.0043	GAEYVVDFVPK	Methyl (DE)
H6XO12Y01DQVQ5_312_566_+	2	-0.0039	GAEYVVDFVPK	Methyl (DE)
H6XO12Y01DQVQ5_312_566_+	2	-0.0017	GAEYVVDFVPK	Methyl (DE)
H6XO12Y01DQVQ5_312_566_+	2	0.0008	GAEYVVDFVPK	Methyl (DE)
H6XO12Y01DQVQ5_312_566_+	2	0.0013	GAEYVVDFVPK	Methyl (DE)
H6XO12Y02JHD3T_41_411_-	2	-0.0004	YAGIGDIIK	Methyl (DE)
H6XO12Y01DCIVL_1_664_+	2	-0.0017	LILLDSR	Methyl (DE)
H6XO12Y01DCIVL_1_664_+	2	0	LILLDSR	Methyl (DE)
H6XO12Y01BM3O8_1_709_+	2	0.0001	EDDKQVR	Methyl (DE)
H6XO12Y01BM3O8_1_709_+	2	-0.0032	INESDEIR	Methyl (DE)
H6F2VRE02F08Q4_92_521_+	2	0.0004	EYNLALGDR	Methyl (DE)
H6XO12Y01D6SXQ_1_218_+	7	-0.0071	ANKDFPENDEVADGR	Methyl (DE)
H6XO12Y01D6SXQ_1_218_+	7	-0.0051	ANKDFPENDEVADGR	Methyl (DE)
H6XO12Y01D6SXQ_1_218_+	7	0.0002	ANKDFPENDEVADGR	Methyl (DE)
H6XO12Y02JFI9Z_1_609_-	2	-0.0011	ISCPVFTSDIANSL	Methyl (DE)
H6XO12Y01C1IT4_1_583_+	2	0.0004	EYNIGLGER	Methyl (DE)
H6XO12Y01ES5VM_1_578_-	2	0.0004	EYNLGLGER	Methyl (DE)
H6XO12Y01B0AB7_1_536_+	2	-0.0007	DGLPFR	Methyl (DE)
H6XO12Y01B0AB7_1_536_+	2	-0.0005	DGLPFR	Methyl (DE)
H6XO12Y01B0AB7_1_536_+	2	-0.0003	DGLPFR	Methyl (DE)
H6XO12Y01B0AB7_1_536_+	2	-0.0002	DGLPFR	Methyl (DE)
H6XO12Y01B0AB7_1_536_+	2	0.0003	DGLPFR	Methyl (DE)
H6XO12Y01B0AB7_1_536_+	2	0.0004	DGLPFR	Methyl (DE)
H6XO12Y01B0AB7_1_536_+	2	0.0007	DGLPFR	Methyl (DE)
H6XO12Y01B0AB7_1_536_+	2	0.0022	DGLPFR	Methyl (DE)
H6XO12Y01CZB4T_1_646_+	2	0.001	TKPHVNVGTIGHVDHGK	Methyl (DE)
H6XO12Y02F8AMY_1_513_+	2	-0.0034	IDIEEGSR	Methyl (DE)
H6XO12Y02F8AMY_1_513_+	2	-0.0006	IDIEEGSR	Methyl (DE)
H6XO12Y02F8AMY_1_513_+	2	-0.0001	IDIEEGSR	Methyl (DE)
H6XO12Y02F8AMY_1_513_+	2	0.0014	IDIEEGSR	Methyl (DE)
H6XO12Y02F8AMY_1_513_+	2	0.0028	IDIEEGSR	Methyl (DE)
H6XO12Y02F8AMY_1_513_+	2	0.0034	IDIEEGSR	Methyl (DE)
H6XO12Y01EKHIH_1_643_-	3	0.0036	LVNADLSSQSQFNINRAR	Methyl (DE)
H6XO12Y01DYTA0_1_535_-	2	-0.0027	DQTKIPEIIK	Methyl (DE)
H6XO12Y01A8FE1_1_449_+	2	-0.0019	IASLSSEGVR	Methyl (DE)
H6XO12Y01BONP8_1_728_-	2	-0.0032	AMETNDYRVPR	Methyl (DE)
H6XO12Y01BONP8_1_728_-	2	-0.0026	AMETNDYRVPR	Methyl (DE)
H6XO12Y01BONP8_1_728_-	2	0.0001	AMETNDYRVPR	Methyl (DE)
H6XO12Y01BONP8_1_728_-	2	0.0007	AMETNDYRVPR	Methyl (DE)
H6XO12Y01BONP8_1_728_-	2	0.0013	AMETNDYRVPR	Methyl (DE)
H6XO12Y01CJSNE_591_872_-	2	-0.002	DDGVLLR	Methyl (DE)
H6XO12Y01CJSNE_591_872_-	2	-0.0026	DDGILLR	Methyl (DE)
H6XO12Y01CJSNE_591_872_-	2	-0.0005	DDGILLR	Methyl (DE)
H6XO12Y01CJSNE_591_872_-	2	-0.0001	DDGILLR	Methyl (DE)
H6XO12Y01CJSNE_591_872_-	2	0.0001	DDGILLR	Methyl (DE)
H6XO12Y01CJSNE_591_872_-	2	0.0005	DDGILLR	Methyl (DE)
H6XO12Y01CJSNE_591_872_-	2	0.0012	DDGILLR	Methyl (DE)
H6XO12Y01CJSNE_591_872_-	2	0.0017	DDGILLR	Methyl (DE)
H6XO12Y01D2JFH_1_400_+	2	0.0001	EDDLNKR	Methyl (DE)
H6XO12Y02FSPXQ_1_483_-	2	-0.0002	GDELVIR	Methyl (DE)
H6F2VRE02H4HED_1_480_-	2	-0.0005	DGIVLNSDIR	Methyl (DE)
H6F2VRE02H4HED_1_480_-	2	-0.0004	DGIVLNSDIR	Methyl (DE)
H6XO12Y01CK96Y_1_598_-	2	-0.0008	GVSEETTTGVHR	Methyl (DE)
H6XO12Y02GYIYO_1_548_+	2	-0.0007	LEGQELDAGR	Methyl (DE)
H6F2VRE02GVFDQ_89_475_-	2	-0.0042	LDSLERAR	Methyl (DE)
H6XO12Y02IX5FV_87_516_-	2	-0.0034	IVDDEATR	Methyl (DE)
H6XO12Y02IX5FV_87_516_-	2	-0.0006	IVDDEATR	Methyl (DE)
H6XO12Y02IX5FV_87_516_-	2	-0.0001	IVDDEATR	Methyl (DE)
H6XO12Y02IX5FV_87_516_-	2	0.0014	IVDDEATR	Methyl (DE)
H6XO12Y02IX5FV_87_516_-	2	0.0028	IVDDEATR	Methyl (DE)
H6XO12Y02IX5FV_87_516_-	2	0.0034	IVDDEATR	Methyl (DE)
H6XO12Y01CKAUQ_1_507_-	2	0.0046	EAISDLATR	Methyl (DE)
H6XO12Y02F3YD9_353_564_+	2	0.002	VIIVGNVGQDPEVR	Methyl (DE)
H6XO12Y01C2SVF_1_310_-	2	-0.0005	IELSEVGGR	Methyl (DE)
H6XO12Y01C2SVF_1_310_-	2	0.0003	IELSEVGGR	Methyl (DE)
H6XO12Y01CKF59_78_504_+	2	-0.0028	LVSDITK	Methyl (DE)
H6XO12Y01CKF59_78_504_+	2	-0.0015	LVSDITK	Methyl (DE)
H6XO12Y01CKF59_78_504_+	2	-0.0005	LVSDITK	Methyl (DE)
H6XO12Y01CKF59_78_504_+	2	-0.0004	LVSDITK	Methyl (DE)
H6F2VRE02IDK8M_1_502_+	2	-0.0002	EKDIDLSQR	Methyl (DE)
H6F2VRE02IDK8M_1_502_+	2	0.0011	EKDIDLSQR	Methyl (DE)
H6XO12Y01B9QVT_1_571_-	3	-0.0005	LDNVVYR	Methyl (DE)
H6XO12Y01B9QVT_1_571_-	3	-0.0004	LDNVVYR	Methyl (DE)
H6XO12Y01B9QVT_1_571_-	3	-0.0001	LDNVVYR	Methyl (DE)
H6XO12Y02F7C5H_1_558_-	2	0.0015	VLSVGDGIAR	Methyl (DE)
H6XO12Y01A8CLZ_1_521_+	2	-0.0049	ELVSNASDALDK	Methyl (DE)
H6XO12Y01A8CLZ_1_521_+	2	0.0019	ELVSNASDALDK	Methyl (DE)
H6XO12Y01A8CLZ_1_521_+	2	0.0028	ELVSNASDALDK	Methyl (DE)
H6XO12Y01A8CLZ_1_521_+	2	0.0042	ELVSNASDALDK	Methyl (DE)
H6F2VRE02FMXMV_1_188_+	2	0.0029	LLNEPTAAAVAYGLDKK	Methyl (DE)
H6XO12Y01DX0SC_356_762_-	2	-0.0055	FDLGVTEVER	Methyl (DE)
H6XO12Y01DX0SC_356_762_-	2	-0.0008	FDLGVTEVER	Methyl (DE)
H6XO12Y01DX0SC_356_762_-	2	0.0019	FDLGVTEVER	Methyl (DE)
H6XO12Y01CQ7MD_1_141_+	2	-0.0019	STLDILR	Methyl (DE)
H6XO12Y01CQ7MD_1_141_+	2	-0.0005	STLDILR	Methyl (DE)
H6XO12Y01CQ7MD_1_141_+	2	-0.0004	STLDILR	Methyl (DE)
H6XO12Y01CQ7MD_1_141_+	2	0.0006	STLDILR	Methyl (DE)
H6XO12Y01CQ7MD_1_141_+	2	0.0008	STLDILR	Methyl (DE)
H6XO12Y01CQ7MD_1_141_+	2	0.0009	STLDILR	Methyl (DE)
H6XO12Y01CQ7MD_1_141_+	2	0.0012	STLDILR	Methyl (DE)
H6XO12Y01CQ7MD_1_141_+	2	0.0018	STLDILR	Methyl (DE)
H6XO12Y01CQ7MD_1_141_+	2	0.0024	STLDILR	Methyl (DE)
H6XO12Y01CQ7MD_1_141_+	2	0.0029	STLDILR	Methyl (DE)
H6XO12Y02HAVT4_1_385_+	2	-0.0019	STLDLLR	Methyl (DE)
H6XO12Y02HAVT4_1_385_+	2	-0.0005	STLDLLR	Methyl (DE)
H6XO12Y02HAVT4_1_385_+	2	-0.0004	STLDLLR	Methyl (DE)
H6XO12Y02HAVT4_1_385_+	2	0.0006	STLDLLR	Methyl (DE)
H6XO12Y02HAVT4_1_385_+	2	0.0008	STLDLLR	Methyl (DE)
H6XO12Y02HAVT4_1_385_+	2	0.0009	STLDLLR	Methyl (DE)
H6XO12Y02HAVT4_1_385_+	2	0.0012	STLDLLR	Methyl (DE)
H6XO12Y02HAVT4_1_385_+	2	0.0018	STLDLLR	Methyl (DE)
H6XO12Y02HAVT4_1_385_+	2	0.0024	STLDLLR	Methyl (DE)
H6XO12Y02HAVT4_1_385_+	2	0.0029	STLDLLR	Methyl (DE)
H6XO12Y01CY5E7_1_744_-	2	-0.0028	RNMVGADLVGK	Methyl (DE)
H6XO12Y01CY5E7_1_744_-	2	-0.0015	RNMVGADLVGK	Methyl (DE)
H6XO12Y01DISNR_1_394_+	2	-0.0033	DPDLVVR	Methyl (DE)
H6XO12Y01AIH5I_1_629_-	2	-0.0019	SDTLLIR	Methyl (DE)
H6XO12Y01AIH5I_1_629_-	2	-0.0005	SDTLLIR	Methyl (DE)
H6XO12Y01AIH5I_1_629_-	2	-0.0004	SDTLLIR	Methyl (DE)
H6XO12Y01AIH5I_1_629_-	2	0.0006	SDTLLIR	Methyl (DE)
H6XO12Y01AIH5I_1_629_-	2	0.0008	SDTLLIR	Methyl (DE)
H6XO12Y01AIH5I_1_629_-	2	0.0009	SDTLLIR	Methyl (DE)
H6XO12Y01AIH5I_1_629_-	2	0.0012	SDTLLIR	Methyl (DE)
H6XO12Y01AIH5I_1_629_-	2	0.0018	SDTLLIR	Methyl (DE)
H6XO12Y01AIH5I_1_629_-	2	0.0024	SDTLLIR	Methyl (DE)
H6XO12Y01AIH5I_1_629_-	2	0.0029	SDTLLIR	Methyl (DE)
H6XO12Y01DNHW4_1_749_-	2	-0.002	QFDIAR	Methyl (DE)
H6XO12Y01DNHW4_1_749_-	2	-0.0006	QFDIAR	Methyl (DE)
H6XO12Y01DNHW4_1_749_-	2	0.0005	QFDIAR	Methyl (DE)
H6XO12Y01EABEM_1_631_-	2	-0.0001	YGVDLR	Methyl (DE)
H6XO12Y01EABEM_1_631_-	2	-0.0034	LCTFINNDTIR	Methyl (DE)
H6XO12Y01EABEM_1_631_-	2	-0.0031	LCTFINNDTIR	Methyl (DE)
H6XO12Y01EABEM_1_631_-	2	-0.002	LCTFINNDTIR	Methyl (DE)
H6XO12Y01EABEM_1_631_-	2	-0.0016	LCTFINNDTIR	Methyl (DE)
H6XO12Y01EABEM_1_631_-	2	-0.0011	LCTFINNDTIR	Methyl (DE)
H6XO12Y01EABEM_1_631_-	2	-0.0004	LCTFINNDTIR	Methyl (DE)
H6XO12Y01EABEM_1_631_-	2	0.0049	LCTFINNDTIR	Methyl (DE)
H6XO12Y01EABEM_1_631_-	2	0.0055	LCTFINNDTIR	Methyl (DE)
H6F2VRE02GT5RK_91_459_+	2	-0.0017	LGDIIVR	Methyl (DE)
H6XO12Y01CPQ2T_388_663_+	2	-0.0021	LDILDGR	Methyl (DE)
H6XO12Y01CPQ2T_388_663_+	2	-0.0017	LDILDGR	Methyl (DE)
H6XO12Y01CPQ2T_388_663_+	2	-0.001	LDILDGR	Methyl (DE)
H6XO12Y01CPQ2T_388_663_+	2	-0.0004	LDILDGR	Methyl (DE)
H6XO12Y01CPQ2T_388_663_+	2	-0.0002	LDILDGR	Methyl (DE)
H6XO12Y01CPQ2T_388_663_+	2	-0.0001	LDILDGR	Methyl (DE)
H6XO12Y01CPQ2T_388_663_+	2	0.0005	LDILDGR	Methyl (DE)
H6XO12Y01CPQ2T_388_663_+	2	0.0013	LDILDGR	Methyl (DE)
H6XO12Y01CPQ2T_388_663_+	2	0.0046	TTGVNGRLET	Methyl (DE)
H6XO12Y01DL38Y_325_586_-	2	0.0001	EDVEKNR	Methyl (DE)
H6XO12Y01BYSTY_283_458_-	2	-0.0042	KNISDNLR	Methyl (DE)
H6XO12Y01BYSTY_283_458_-	2	0.0019	KNISDNLR	Methyl (DE)
H6XO12Y01CFXXB_1_710_-	2	-0.0034	LSLNQELR	Methyl (DE)
H6F2VRE02IOKBI_1_465_-	2	-0.0005	LYDLIK	Methyl (DE)
H6F2VRE02IOKBI_1_465_-	2	0.0007	LYDLIK	Methyl (DE)
H6F2VRE02IOKBI_1_465_-	2	0.002	LYDLIK	Methyl (DE)
H6F2VRE02IOKBI_1_465_-	2	-0.0033	LYDLIKEDGTK	Methyl (DE)
H6XO12Y01APKBI_1_679_+	3	0.0033	KGIEDPRR	Methyl (DE)
H6XO12Y01APKBI_1_679_+	3	0.0037	KGIEDPRR	Methyl (DE)
H6XO12Y01APKBI_1_679_+	3	0.0039	KGIEDPRR	Methyl (DE)
H6F2VRE02IENP9_1_517_-	2	-0.0013	QEIAVSLLK	Methyl (DE)
H6F2VRE02IENP9_1_517_-	2	-0.0044	KQEIAVSLLK	Methyl (DE)
H6F2VRE02IENP9_1_517_-	2	-0.0005	KQEIAVSLLK	Methyl (DE)
H6F2VRE02IENP9_1_517_-	2	-0.0001	KQEIAVSLLK	Methyl (DE)
H6F2VRE02IENP9_1_517_-	2	0.0017	KQEIAVSLLK	Methyl (DE)
H6F2VRE02HPDZG_1_476_+	2	-0.0012	LAADIDIR	Methyl (DE)
H6F2VRE02HPDZG_1_476_+	2	0.0003	LAADIDIR	Methyl (DE)
H6XO12Y01B0FX3_1_618_+	2	0	LAGLDVLR	Methyl (DE)
H6XO12Y01B0FX3_1_618_+	2	0.0031	LAGLDVLR	Methyl (DE)
H6XO12Y01CK17T_1_313_+	2	-0.0007	DGIPFR	Methyl (DE)
H6XO12Y01CK17T_1_313_+	2	-0.0005	DGIPFR	Methyl (DE)
H6XO12Y01CK17T_1_313_+	2	-0.0003	DGIPFR	Methyl (DE)
H6XO12Y01CK17T_1_313_+	2	-0.0002	DGIPFR	Methyl (DE)
H6XO12Y01CK17T_1_313_+	2	0.0003	DGIPFR	Methyl (DE)
H6XO12Y01CK17T_1_313_+	2	0.0004	DGIPFR	Methyl (DE)
H6XO12Y01CK17T_1_313_+	2	0.0007	DGIPFR	Methyl (DE)
H6XO12Y01CK17T_1_313_+	2	0.0022	DGIPFR	Methyl (DE)
H6F2VRE02H9XMW_1_484_+	2	-0.0005	LYDLLK	Methyl (DE)
H6F2VRE02H9XMW_1_484_+	2	0.0007	LYDLLK	Methyl (DE)
H6F2VRE02H9XMW_1_484_+	2	0.002	LYDLLK	Methyl (DE)
H6XO12Y01EKACR_1_618_-	2	-0.0005	IELDSINR	Methyl (DE)
H6XO12Y01EKACR_1_618_-	2	-0.0002	IELDSINR	Methyl (DE)
H6XO12Y01EKACR_1_618_-	2	0	IELDSINR	Methyl (DE)
H6XO12Y01EKACR_1_618_-	2	0.0003	IELDSINR	Methyl (DE)
H6XO12Y01BN714_1_505_-	2	0.0007	AEITLSTAVR	Methyl (DE)
H6XO12Y02HA0XL_1_466_-	2	-0.0019	DAGKIAGLDVK	Methyl (DE)
H6XO12Y02HA0XL_1_466_-	2	-0.0013	DAGKIAGLDVK	Methyl (DE)
H6XO12Y02H7USE_1_540_+	2	-0.0005	DLLSEVQR	Methyl (DE)
H6XO12Y02H7USE_1_540_+	2	-0.0002	DLLSEVQR	Methyl (DE)
H6XO12Y02H7USE_1_540_+	2	0	DLLSEVQR	Methyl (DE)
H6XO12Y02H7USE_1_540_+	2	-0.003	IDYDWKK	Methyl (DE)
H6XO12Y01ERYFG_1_480_+	2	-0.0017	IILDLSR	Methyl (DE)
H6XO12Y01ERYFG_1_480_+	2	0	IILDLSR	Methyl (DE)
H6XO12Y01ERYFG_1_480_+	2	-0.0037	VEQDEELAR	Methyl (DE)
H6XO12Y01CENQ9_275_504_+	2	0.0001	DLLDLR	Methyl (DE)
H6XO12Y01A2KB5_1_425_+	2	0.0037	AVLNEIKNSEG	Methyl (DE)
H6XO12Y01E206U_1_881_-	3	0.0041	ERLMPEWR	Methyl (DE)
H6XO12Y02IX05Z_1_627_+	2	-0.0005	ELLSDLNR	Methyl (DE)
H6XO12Y02IX05Z_1_627_+	2	-0.0002	ELLSDLNR	Methyl (DE)
H6XO12Y02IX05Z_1_627_+	2	0	ELLSDLNR	Methyl (DE)
H6XO12Y02IX05Z_1_627_+	2	0.0003	ELLSDLNR	Methyl (DE)
H6XO12Y01CYR10_1_474_-	2	0.0004	IDAGDLR	Methyl (DE)
H6XO12Y02F11SY_316_577_-	2	0.0002	FLLDAGR	Methyl (DE)
H6XO12Y01CIOUS_1_695_-	2	-0.0021	LDILDGR	Methyl (DE)
H6XO12Y01CIOUS_1_695_-	2	-0.0017	LDILDGR	Methyl (DE)
H6XO12Y01CIOUS_1_695_-	2	-0.001	LDILDGR	Methyl (DE)
H6XO12Y01CIOUS_1_695_-	2	-0.0004	LDILDGR	Methyl (DE)
H6XO12Y01CIOUS_1_695_-	2	-0.0002	LDILDGR	Methyl (DE)
H6XO12Y01CIOUS_1_695_-	2	-0.0001	LDILDGR	Methyl (DE)
H6XO12Y01CIOUS_1_695_-	2	0.0005	LDILDGR	Methyl (DE)
H6XO12Y01CIOUS_1_695_-	2	0.0013	LDILDGR	Methyl (DE)
H6XO12Y01CIOUS_1_695_-	2	0.0024	GLEDMGADIR	Methyl (DE)
H6XO12Y02H3P8P_1_402_-	2	0.0001	DLLDIR	Methyl (DE)
H6F2VRE02FTX21_1_437_-	2	0.0012	LIADNPYYR	Methyl (DE)
H6F2VRE02FTX21_1_437_-	2	-0.0046	VSDDVVYTLVK	Methyl (DE)
H6F2VRE02G7JRK_1_502_-	2	-0.0021	LDILDGR	Methyl (DE)
H6F2VRE02G7JRK_1_502_-	2	-0.0017	LDILDGR	Methyl (DE)
H6F2VRE02G7JRK_1_502_-	2	-0.001	LDILDGR	Methyl (DE)
H6F2VRE02G7JRK_1_502_-	2	-0.0004	LDILDGR	Methyl (DE)
H6F2VRE02G7JRK_1_502_-	2	-0.0002	LDILDGR	Methyl (DE)
H6F2VRE02G7JRK_1_502_-	2	-0.0001	LDILDGR	Methyl (DE)
H6F2VRE02G7JRK_1_502_-	2	0.0005	LDILDGR	Methyl (DE)
H6F2VRE02G7JRK_1_502_-	2	0.0013	LDILDGR	Methyl (DE)
H6F2VRE02G7JRK_1_502_-	2	-0.0012	KLDILDGRYE	Methyl (DE)
H6XO12Y01DLQU8_1_711_-	2	0.0011	AAGEQFFR	Methyl (DE)
H6XO12Y01DXROZ_1_646_-	2	-0.0045	HNTEFLVSDKSK	Methyl (DE)
H6XO12Y01CDWGD_1_717_-	2	-0.0007	NELDIER	Methyl (DE)
H6XO12Y01A8VV2_1_459_-	2	-0.0021	EVLIGDR	Methyl (DE)
H6XO12Y01A8VV2_1_459_-	2	-0.0017	EVLIGDR	Methyl (DE)
H6XO12Y01A8VV2_1_459_-	2	-0.001	EVLIGDR	Methyl (DE)
H6XO12Y01A8VV2_1_459_-	2	-0.0004	EVLIGDR	Methyl (DE)
H6XO12Y01A8VV2_1_459_-	2	-0.0002	EVLIGDR	Methyl (DE)
H6XO12Y01A8VV2_1_459_-	2	0.0013	EVLIGDR	Methyl (DE)
H6XO12Y02IQSHP_1_819_-	2	0.0002	FLEVQR	Methyl (DE)
H6F2VRE02H8LN8_1_500_-	2	-0.0039	ASVVAGDR	Methyl (DE)
H6F2VRE02H8LN8_1_500_-	2	-0.0025	ASVVAGDR	Methyl (DE)
H6XO12Y01C34A5_1_696_-	2	-0.0005	LDNVVYR	Methyl (DE)
H6XO12Y01C34A5_1_696_-	2	-0.0004	LDNVVYR	Methyl (DE)
H6XO12Y01C34A5_1_696_-	2	-0.0001	LDNVVYR	Methyl (DE)
H6XO12Y01C34A5_1_696_-	2	0.002	EQIDTDIK	Methyl (DE)
H6XO12Y01APLON_125_766_-	2	0.0021	IATVGGKVER	Methyl (DE)
H6XO12Y01B4UTC_1_618_+	5	-0.004	VAFSGGAEGFYTTR	Nitro (Y)
H6F2VRE02I2JTM_1_302_+	3	-0.0013	GGVYRTAHSI	Nitro (Y)
H6XO12Y02JXS90_1_681_-	3	0.0001	KSAEAYLGEEVK	Nitro (Y)
H6XO12Y01CL09Y_1_667_+	3	-0.0044	QFQAYFK	Nitro (Y)
H6XO12Y01CL09Y_1_667_+	3	-0.0043	QFQAYFK	Nitro (Y)
H6XO12Y01CL09Y_1_667_+	3	-0.004	QFQAYFK	Nitro (Y)
H6XO12Y01CL09Y_1_667_+	3	-0.0038	QFQAYFK	Nitro (Y)
H6XO12Y01DV0WA_1_577_+	2	-0.0011	IYGIALR	Nitro (Y)
H6XO12Y01B5HG9_1_499_+	2	-0.0019	NDLYFAGGKR	Nitro (Y)
H6XO12Y01B5HG9_1_499_+	2	0.0011	NDLYFAGGKR	Nitro (Y)
H6XO12Y01B5HG9_1_499_+	2	0.0016	NDLYFAGGKR	Nitro (Y)
H6F2VRE02F5M2H_1_485_-	4	-0.0048	FLYVYVNKA	Nitro (Y)
H6F2VRE02GHGCA_1_479_+	2	-0.0032	KYVYDAGKGLDK	Nitro (Y)
H6F2VRE02GV6BS_1_523_+	2	-0.0015	LSDYVALLADGK	Nitro (Y)
H6F2VRE02GV6BS_1_523_+	2	0.0038	LSDYVALLADGK	Nitro (Y)
H6F2VRE02GD01G_1_483_-	2	-0.013	FGIEVGIDWREAYDDNLYFNAK	Nitro (Y)
H6XO12Y01BHFHC_1_530_-	2	-0.003	LEYVQTDGR	Nitro (Y)
H6XO12Y01BHFHC_1_530_-	2	0.0053	LEYVQTDGR	Nitro (Y)
H6XO12Y01BXIS8_129_569_+	2	0.0002	LGSYAVKVK	Nitro (Y)
H6XO12Y01BXIS8_129_569_+	2	0.0014	LGSYAVKVK	Nitro (Y)
H6XO12Y01BXIS8_129_569_+	2	0.0031	LGSYAVKVK	Nitro (Y)
H6XO12Y01CJOG5_1_763_+	2	-0.0006	EVVRNEISIPAYAR	Nitro (Y)
H6XO12Y01EOZO9_1_528_-	2	-0.0022	CGLVVTSYYVVKR	Nitro (Y)
H6XO12Y01DCCM3_1_537_+	2	-0.0011	GYILAIR	Nitro (Y)
H6XO12Y02JT9FU_1_645_+	2	-0.0011	YGILIAR	Nitro (Y)
H6F2VRE02I6YIW_56_530_+	5	0.0038	SLGVKWAK	Nitro (W)
H6F2VRE02I6YIW_56_530_+	5	0.0039	SLGVKWAK	Nitro (W)
H6XO12Y01BFG0Q_468_539_+	2	-0.001	WTGILLR	Nitro (W)
H6XO12Y01BFG0Q_468_539_+	2	-0.0008	WTGILLR	Nitro (W)
H6XO12Y01BFG0Q_468_539_+	2	0.0024	WTGILLR	Nitro (W)
H6XO12Y01BFG0Q_468_539_+	2	0.0029	WTGILLRG	Nitro (W)
H6XO12Y01BFG0Q_468_539_+	2	0.0033	WTGILLRG	Nitro (W)
H6XO12Y02IRQL8_1_375_-	2	0.0031	TLEKQAVWLKK	Nitro (W)
H6XO12Y01AXO62_1_601_+	2	0.0011	EGELLAKWLSER	Nitro (W)
H6XO12Y01AXO62_1_601_+	2	0.0017	EGELLAKWLSER	Nitro (W)
H6XO12Y01AXO62_1_601_+	2	0.0062	EGELLAKWLSER	Nitro (W)
H6XO12Y01CM917_1_895_-	2	-0.0023	IASGWKRR	Nitro (W)
H6XO12Y01CM917_1_895_-	2	-0.0037	IESGWKRR	Nitro (W)
H6XO12Y02INQZG_1_519_-	2	0.0088	GYDQIDNAPEERERGITIATAHVEYET	2 Nitro (Y)
H6XO12Y01BA5GY_1_662_+	6	0.0042	DDSIAFGFFGYR	Oxidation (Y)
H6XO12Y01BI8KQ_1_739_+	5	0.0025	AYVGYAQTKTDTK	Oxidation (Y)
H6XO12Y01BD9DM_75_426_-	3	0.0025	AYVGYAQTKTDTK	Oxidation (Y)
H6XO12Y01B3E25_1_535_-	3	0.0028	SLVVYIK	Oxidation (Y)
H6XO12Y02JV748_1_676_+	3	0.0042	DDSIAFGFFGYR	Oxidation (Y)
H6XO12Y01AOK5T_1_619_-	3	-0.0045	AQIEEATSDYDREK	Oxidation (Y)
H6XO12Y01BYCFG_1_455_-	4	-0.0021	TQIEEATSDYDR	Oxidation (Y)
H6XO12Y01BYCFG_1_455_-	4	0.0041	TQIEEATSDYDR	Oxidation (Y)
H6XO12Y01BYCFG_1_455_-	4	-0.0029	TQIEEATSDYDREK	Oxidation (Y)
H6XO12Y01BWPHW_1_619_-	2	-0.0019	KYNADMVK	Oxidation (Y)
H6XO12Y01BME0I_185_521_-	2	0.0063	IQFLSGAGMIYK	Oxidation (Y)
H6XO12Y01B974M_1_490_-	2	-0.0012	VVYEGLK	Oxidation (Y)
H6XO12Y02FYWZ3_1_174_-	2	-0.003	LASYLDK	Oxidation (Y)
H6XO12Y02FYWZ3_1_174_-	2	0.0002	LASYLDK	Oxidation (Y)
H6XO12Y01B9SWL_1_654_-	2	0.0028	YLYEALR	Oxidation (Y)
H6F2VRE02GUEGL_193_454_+	2	-0.0022	ADIYPR	Oxidation (Y)
H6F2VRE02GUEGL_193_454_+	2	0.0002	ADIYPR	Oxidation (Y)
H6F2VRE02GUEGL_193_454_+	2	0.0008	ADIYPR	Oxidation (Y)
H6F2VRE02GUEGL_193_454_+	2	0.0021	ADIYPR	Oxidation (Y)
H6XO12Y01B7MRJ_1_618_-	6	-0.0032	SLGLMLSGR	Oxidation (M)
H6XO12Y01B7MRJ_1_618_-	6	-0.0019	SLGLMLSGR	Oxidation (M)
H6XO12Y01B7MRJ_1_618_-	6	0.0004	SLGLMLSGR	Oxidation (M)
H6XO12Y01B7MRJ_1_618_-	6	0.0022	SLGLMLSGR	Oxidation (M)
H6XO12Y01B7MRJ_1_618_-	6	-0.0003	INPMFEPVIR	Oxidation (M)
H6XO12Y01B7MRJ_1_618_-	6	0.0016	INPMFEPVIR	Oxidation (M)
H6XO12Y01B7MRJ_1_618_-	6	-0.0019	TPVGMDFNTSGAK	Oxidation (M)
H6XO12Y01B7MRJ_1_618_-	6	0.0053	TPVGMDFNTSGAK	Oxidation (M)
H6XO12Y01CLBYC_1_412_+	4	-0.0019	ASYDGPLAVMGNTTDPNR	Oxidation (M)
H6XO12Y01CLBYC_1_412_+	4	-0.0002	ASYDGPLAVMGNTTDPNR	Oxidation (M)
H6XO12Y01E34GY_1_413_-	4	0.003	MTAQIAGLNQAAR	Oxidation (M)
H6XO12Y01BA5GY_1_662_+	6	0.0009	IVAGAVMLAR	Oxidation (M)
H6XO12Y01BA5GY_1_662_+	6	0.0016	IVAGAVMLAR	Oxidation (M)
H6XO12Y01BA5GY_1_662_+	6	-0.0082	FYTDNEPTMVGQGDR	Oxidation (M)
H6XO12Y01BII06_127_565_+	4	0.003	MTAQIAGLNQAAR	Oxidation (M)
H6XO12Y01DPD4C_1_566_+	4	-0.0032	SLGLMLSGR	Oxidation (M)
H6XO12Y01DPD4C_1_566_+	4	-0.0019	SLGLMLSGR	Oxidation (M)
H6XO12Y01DPD4C_1_566_+	4	0.0004	SLGLMLSGR	Oxidation (M)
H6XO12Y01DPD4C_1_566_+	4	0.0022	SLGLMLSGR	Oxidation (M)
H6XO12Y01DPD4C_1_566_+	4	-0.0019	TPVGMDFNTSGAK	Oxidation (M)
H6XO12Y01DPD4C_1_566_+	4	0.0053	TPVGMDFNTSGAK	Oxidation (M)
H6XO12Y01CC28J_1_823_+	4	0.0009	QMSLLLR	Oxidation (M)
H6XO12Y01CC28J_1_823_+	4	0.0014	QMSLLLR	Oxidation (M)
H6XO12Y01CC28J_1_823_+	4	0.0033	QMSLLLR	Oxidation (M)
H6XO12Y01CC28J_1_823_+	4	0.0034	QMSLLLR	Oxidation (M)
H6XO12Y01CY5YD_1_622_-	5	0.0048	IIDPAVQEMMK	Oxidation (M)
H6XO12Y01CY5YD_1_622_-	5	-0.001	VTAGAMPFVDVDAVK	Oxidation (M)
H6XO12Y01BKWLB_1_711_-	6	-0.0033	MNYQSIGSGGGIR	Oxidation (M)
H6XO12Y01BKWLB_1_711_-	6	0.006	MNYQSIGSGGGIR	Oxidation (M)
H6XO12Y01B0NTG_1_465_-	4	-0.0029	ATDALESLTAQMK	Oxidation (M)
H6XO12Y01BNZ3V_1_676_+	4	-0.0029	ATDALESLTAQMK	Oxidation (M)
H6XO12Y01EM1UY_1_461_-	3	0.0009	QMSLLLR	Oxidation (M)
H6XO12Y01EM1UY_1_461_-	3	0.0014	QMSLLLR	Oxidation (M)
H6XO12Y01EM1UY_1_461_-	3	0.0033	QMSLLLR	Oxidation (M)
H6XO12Y01EM1UY_1_461_-	3	0.0034	QMSLLLR	Oxidation (M)
H6XO12Y01EECRE_1_440_+	4	-0.001	DVMFRDDDFPEAVR	Oxidation (M)
H6XO12Y01D4XNE_1_629_+	2	-0.0019	ASYDGPLAVMGNTTDPNR	Oxidation (M)
H6XO12Y01D4XNE_1_629_+	2	-0.0002	ASYDGPLAVMGNTTDPNR	Oxidation (M)
H6F2VRE02FZQWP_1_470_+	4	0.0001	TVLIMELINNIAK	Oxidation (M)
H6F2VRE02FZQWP_1_470_+	4	0.0006	TVLIMELINNIAK	Oxidation (M)
H6F2VRE02FZQWP_1_470_+	4	0.0015	AALVYGQMNEPPGAR	Oxidation (M)
H6F2VRE02FZQWP_1_470_+	4	0.0029	AALVYGQMNEPPGAR	Oxidation (M)
H6F2VRE02FZQWP_1_470_+	4	0.0057	AALVYGQMNEPPGAR	Oxidation (M)
H6XO12Y01DOIK9_158_621_+	4	-0.0025	ASSFLMGSVSR	Oxidation (M)
H6XO12Y01DOIK9_158_621_+	4	-0.0061	EESVDMIVIGSR	Oxidation (M)
H6XO12Y01CXFII_82_696_+	4	-0.0029	ATDALESLTAQMK	Oxidation (M)
H6XO12Y01D6IQ3_1_678_+	3	0.0009	QMSLLLR	Oxidation (M)
H6XO12Y01D6IQ3_1_678_+	3	0.0014	QMSLLLR	Oxidation (M)
H6XO12Y01D6IQ3_1_678_+	3	0.0033	QMSLLLR	Oxidation (M)
H6XO12Y01D6IQ3_1_678_+	3	0.0034	QMSLLLR	Oxidation (M)
H6XO12Y01CKH0W_1_696_-	3	0.0022	GQMAAFLAR	Oxidation (M)
H6XO12Y02HGPR2_1_533_+	6	-0.0035	MYEFLDR	Oxidation (M)
H6XO12Y01CYSED_1_501_-	3	0.0001	TVLIMELINNIAK	Oxidation (M)
H6XO12Y01CYSED_1_501_-	3	0.0006	TVLIMELINNIAK	Oxidation (M)
H6XO12Y01A8NPV_1_624_-	2	-0.0025	FGDMSLSDAPVSVR	Oxidation (M)
H6XO12Y01A8NPV_1_624_-	2	0.0017	FGDMSLSDAPVSVR	Oxidation (M)
H6XO12Y01CIGPR_1_741_-	4	0.0011	MIELQQSGIIK	Oxidation (M)
H6XO12Y02GBWS2_1_656_-	3	0.0001	TVLIMELINNIAK	Oxidation (M)
H6XO12Y02GBWS2_1_656_-	3	0.0006	TVLIMELINNIAK	Oxidation (M)
H6XO12Y01CN9XL_1_579_-	4	0.0043	TVLIMELINNVAK	Oxidation (M)
H6XO12Y01D7HXF_1_581_+	2	-0.0064	APLEEMINVAADNDPK	Oxidation (M)
H6XO12Y01D7HXF_1_581_+	2	0.0037	APLEEMINVAADNDPK	Oxidation (M)
H6XO12Y01D7HXF_1_581_+	2	0.0041	APLEEMINVAADNDPK	Oxidation (M)
H6XO12Y01D7HXF_1_581_+	2	0.0051	APLEEMINVAADNDPK	Oxidation (M)
H6XO12Y01D50JR_314_516_-	4	-0.0025	ASSFLMGSVSR	Oxidation (M)
H6XO12Y01D50JR_314_516_-	4	-0.0061	EESVDMIVIGSR	Oxidation (M)
H6F2VRE02FUBWG_1_535_-	3	0.0043	TVLIMELINNVAK	Oxidation (M)
H6XO12Y01ASE4S_1_700_-	2	0.0009	QMSLLLR	Oxidation (M)
H6XO12Y01ASE4S_1_700_-	2	0.0014	QMSLLLR	Oxidation (M)
H6XO12Y01ASE4S_1_700_-	2	0.0033	QMSLLLR	Oxidation (M)
H6XO12Y01ASE4S_1_700_-	2	0.0034	QMSLLLR	Oxidation (M)
H6XO12Y01CARZ1_1_652_-	2	0.0022	GLMTTVHAATATQK	Oxidation (M)
H6XO12Y01A6QEG_1_202_+	2	0.0029	LNTDTTSMLNANGNR	Oxidation (M)
H6XO12Y01D0WJ9_1_634_+	2	0.0026	MFNLEAAGSSNTVNR	Oxidation (M)
H6XO12Y01A194L_1_638_-	2	-0.0012	YNAMGSGVYGLAR	Oxidation (M)
H6XO12Y01BL23Y_1_696_-	2	0.0001	TVIIMELINNIAK	Oxidation (M)
H6XO12Y01BL23Y_1_696_-	2	0.0006	TVIIMELINNIAK	Oxidation (M)
H6XO12Y01CATV6_1_639_+	2	0.0001	TVLLMELINNIAK	Oxidation (M)
H6XO12Y01CATV6_1_639_+	2	0.0006	TVLLMELINNIAK	Oxidation (M)
H6F2VRE02HN3MR_1_454_+	3	-0.0035	MYEFLDR	Oxidation (M)
H6F2VRE02HN3MR_1_454_+	3	-0.0045	KSMIIREKR	Oxidation (M)
H6XO12Y01ARKD8_1_648_-	2	0.0004	MSSQIIGMNQAVR	Oxidation (M)
H6XO12Y02JV748_1_676_+	3	0.0009	IVAGAVMLAR	Oxidation (M)
H6XO12Y02JV748_1_676_+	3	0.0016	IVAGAVMLAR	Oxidation (M)
H6XO12Y02IKIF9_1_787_+	2	-0.0038	IVGGYYTNMTR	Oxidation (M)
H6XO12Y02IKIF9_1_787_+	2	-0.001	IVGGYYTNMTR	Oxidation (M)
H6XO12Y02IKIF9_1_787_+	2	0	IVGGYYTNMTR	Oxidation (M)
H6XO12Y02IKIF9_1_787_+	2	0.0018	IVGGYYTNMTR	Oxidation (M)
H6XO12Y02IKIF9_1_787_+	2	0.0036	IVGGYYTNMTR	Oxidation (M)
H6XO12Y02IZ9NN_1_573_-	3	0.0001	TVIIMELINNIAK	Oxidation (M)
H6XO12Y02IZ9NN_1_573_-	3	0.0006	TVIIMELINNIAK	Oxidation (M)
H6XO12Y02IWK43_1_600_-	3	0.0011	MIELQQSGIIK	Oxidation (M)
H6XO12Y02H07KQ_1_523_+	2	0.0001	LVQPNSIMPR	Oxidation (M)
H6XO12Y02H07KQ_1_523_+	2	0.0029	LVQPNSIMPR	Oxidation (M)
H6XO12Y02HSSG5_1_468_-	2	-0.0019	YDPFVTTYMEAR	Oxidation (M)
H6XO12Y01ED1FR_112_597_+	2	-0.0018	TIAMDSTEGLVR	Oxidation (M)
H6XO12Y01ED1FR_112_597_+	2	0.0027	TIAMDSTEGLVR	Oxidation (M)
H6XO12Y01ED1FR_112_597_+	2	0.0032	TIAMDSTEGLVR	Oxidation (M)
H6XO12Y01B2GJA_1_753_-	2	0.0007	INVAMTSNVEGR	Oxidation (M)
H6XO12Y01B2GJA_1_753_-	2	0.0022	INVAMTSNVEGR	Oxidation (M)
H6XO12Y01C23MY_1_524_-	2	-0.0001	TPIGMDFNTSGK	Oxidation (M)
H6XO12Y01C23MY_1_524_-	2	0.0002	TPIGMDFNTSGK	Oxidation (M)
H6XO12Y01EAPWG_1_165_+	2	-0.0065	FNEGGMIYAPPAR	Oxidation (M)
H6F2VRE02IK2ZQ_1_353_+	2	0.0029	GGIMYAPPLR	Oxidation (M)
H6XO12Y01DT5IW_1_584_-	2	-0.0045	FGMFFPASK	Oxidation (M)
H6XO12Y02FYDH5_1_419_+	2	-0.0006	INSMFEPVVR	Oxidation (M)
H6XO12Y01DMG9B_1_528_-	2	-0.0038	IVGGYYTNMTR	Oxidation (M)
H6XO12Y01DMG9B_1_528_-	2	-0.001	IVGGYYTNMTR	Oxidation (M)
H6XO12Y01DMG9B_1_528_-	2	0	IVGGYYTNMTR	Oxidation (M)
H6XO12Y01DMG9B_1_528_-	2	0.0018	IVGGYYTNMTR	Oxidation (M)
H6XO12Y01DMG9B_1_528_-	2	0.0036	IVGGYYTNMTR	Oxidation (M)
H6XO12Y01A7BIY_1_551_-	2	-0.0058	GLVPAIEAADAMTK	Oxidation (M)
H6XO12Y01A7BIY_1_551_-	2	-0.003	GLVPAIEAADAMTK	Oxidation (M)
H6XO12Y01A7BIY_1_551_-	2	0.0008	GLVPAIEAADAMTK	Oxidation (M)
H6F2VRE02G37H5_1_539_+	3	0.0043	TVIIMELINNIGK	Oxidation (M)
H6F2VRE02G37H5_1_539_+	3	0.0015	AALVYGQMNEPPGAR	Oxidation (M)
H6F2VRE02G37H5_1_539_+	3	0.0029	AALVYGQMNEPPGAR	Oxidation (M)
H6F2VRE02G37H5_1_539_+	3	0.0057	AALVYGQMNEPPGAR	Oxidation (M)
H6F2VRE02G68LO_1_488_+	2	-0.0037	ADLIMR	Oxidation (M)
H6XO12Y01BOL14_1_585_-	2	0.0029	TLILMDGR	Oxidation (M)
H6F2VRE02I11KV_1_431_-	2	-0.0039	ILMDVGGGTFQR	Oxidation (M)
H6F2VRE02I11KV_1_431_-	2	0.0061	ILMDVGGGTFQR	Oxidation (M)
H6XO12Y01DFX8E_1_494_+	2	0.0009	QMSILIR	Oxidation (M)
H6XO12Y01DFX8E_1_494_+	2	0.0014	QMSILIR	Oxidation (M)
H6XO12Y01DFX8E_1_494_+	2	0.0033	QMSILIR	Oxidation (M)
H6XO12Y01DFX8E_1_494_+	2	0.0034	QMSILIR	Oxidation (M)
H6F2VRE02F1LR0_1_470_+	3	-0.0062	VLEIYTASLMK	Oxidation (M)
H6F2VRE02F1LR0_1_470_+	3	0.0023	SGYMAGAPTWVVK	Oxidation (M)
H6XO12Y01BME0I_185_521_-	2	0.0013	IQFLSGAGMIYK	Oxidation (M)
H6XO12Y01BL1WM_1_642_+	2	0.0015	FMTVLDDIR	Oxidation (M)
H6F2VRE02FTCXI_1_494_+	2	-0.0015	IAMDFFSTR	Oxidation (M)
H6XO12Y01DG0N9_1_747_-	2	-0.0023	MAGVDHIHAGTVVGK	Oxidation (M)
H6XO12Y01DG0N9_1_747_-	2	-0.0021	MAGVDHIHAGTVVGK	Oxidation (M)
H6XO12Y01CO71H_1_534_-	2	-0.0005	AGGMGLILGR	Oxidation (M)
H6XO12Y01CO71H_1_534_-	2	-0.0001	AGGMGLILGR	Oxidation (M)
H6XO12Y01B5JJL_1_619_-	2	0.0021	MPNGENLTAITR	Oxidation (M)
H6F2VRE02GRMH1_1_496_-	2	0.005	NTTDIIAAQMR	Oxidation (M)
H6F2VRE02IBFPN_126_533_-	2	-0.0037	ADLMIR	Oxidation (M)
H6XO12Y01EV634_1_663_+	2	0.0012	TDIFNDPEMQAR	Oxidation (M)
H6XO12Y01BHB1Q_1_229_-	2	-0.0018	TIAMDTTDGLVR	Oxidation (M)
H6XO12Y01BHB1Q_1_229_-	2	0.0027	TIAMDTTDGLVR	Oxidation (M)
H6XO12Y01BHB1Q_1_229_-	2	0.0032	TIAMDTTDGLVR	Oxidation (M)
H6XO12Y01E6EZ6_1_730_+	2	-0.0018	TIAMDTSEGLVR	Oxidation (M)
H6XO12Y01E6EZ6_1_730_+	2	0.0027	TIAMDTSEGLVR	Oxidation (M)
H6XO12Y01E6EZ6_1_730_+	2	0.0032	TIAMDTSEGLVR	Oxidation (M)
H6XO12Y01CLXJ7_1_678_+	2	-0.0035	MYEFLDR	Oxidation (M)
H6XO12Y01B4HPG_1_650_-	2	0.0056	TVVMDVPTQDVISR	Oxidation (M)
H6XO12Y01DG0N9_1_747_-	2	-0.0014	MAGVDHIHAGTVVGK	Oxidation (HW); Oxidation (M)
H6XO12Y01DG0N9_1_747_-	2	-0.0013	MAGVDHIHAGTVVGK	Oxidation (HW); Oxidation (M)
H6XO12Y01DG0N9_1_747_-	2	0.0008	MAGVDHIHAGTVVGK	Oxidation (HW); Oxidation (M)
H6XO12Y01DG0N9_1_747_-	2	0.0013	MAGVDHIHAGTVVGK	Oxidation (HW); Oxidation (M)
H6XO12Y01DG0N9_1_747_-	2	0.0014	MAGVDHIHAGTVVGK	Oxidation (HW); Oxidation (M)
H6XO12Y01DG0N9_1_747_-	2	0.0018	MAGVDHIHAGTVVGK	Oxidation (HW); Oxidation (M)
H6XO12Y01DG0N9_1_747_-	2	0.0028	MAGVDHIHAGTVVGK	Oxidation (HW); Oxidation (M)
H6XO12Y01DG0N9_1_747_-	2	0.0051	MAGVDHIHAGTVVGK	Oxidation (HW); Oxidation (M)
H6XO12Y01BD9DM_75_426_-	3	0.0011	INWVNLGFK	Oxidation (HW)
H6F2VRE02HBKPE_1_502_+	3	-0.0018	IHRDTAER	Oxidation (HW)
H6XO12Y01C275Q_1_465_-	2	-0.0055	GATVKVTWSDNK	Oxidation (HW)
H6XO12Y01B9SWL_1_654_-	2	0.0015	YLYEALR	2 Oxidation (Y)
H6XO12Y01DPD4C_1_566_+	4	0.0026	MGIYKTPKGMDFNTSGAK	2 Oxidation (M); Oxidation (Y)
H6XO12Y01CY5YD_1_622_-	5	-0.002	IIDPAVQEMMK	2 Oxidation (M)
H6XO12Y01CY5YD_1_622_-	5	0.0019	IIDPAVQEMMK	2 Oxidation (M)
H6XO12Y02HSPFX_1_476_-	2	-0.0006	DMPIAGGGGESAMTVLR	2 Oxidation (M)
H6F2VRE02FHK45_1_463_-	3	0.0004	TVNMMELIR	2 Oxidation (M)
H6XO12Y01DG0N9_1_747_-	2	0.0007	MAGVDHIHAGTVVGK	2 Oxidation (HW)
H6XO12Y01DG0N9_1_747_-	2	0.002	MAGVDHIHAGTVVGK	2 Oxidation (HW)
H6XO12Y01E34GY_1_413_-	3	-0.0008	DTYRRYLEDELGR	Phospho (Y)
H6XO12Y01E34GY_1_413_-	3	0.005	DTYRRYLEDELGR	Phospho (Y)
H6XO12Y01E34GY_1_413_-	3	-0.007	FAALSSGEIDVLSR	Phospho (ST)
H6XO12Y01B7MRJ_1_618_-	3	0.0009	GSVEQNTFEKANKKLK	Phospho (ST)
H6XO12Y01B7MRJ_1_618_-	3	-0.0041	FFSNISAMTR	Phospho (ST)
H6XO12Y01B7MRJ_1_618_-	3	-0.0062	TPSVSVVVMEVNSPKIY	Phospho (ST)
H6XO12Y01B7MRJ_1_618_-	2	0.0052	GLSPKSFDGR	Phospho (ST)
H6XO12Y01B7MRJ_1_618_-	2	0.0055	GLSPKSFDGR	Phospho (ST)
H6XO12Y01B7MRJ_1_618_-	2	-0.0053	YEIKIDTATSGGVTGGR	Phospho (ST)
H6XO12Y01B7MRJ_1_618_-	2	-0.0016	LEAAGATAEIK	Phospho (ST)
H6XO12Y01B7MRJ_1_618_-	3	0.001	LGAIGDLDLERVYIIR	Phospho (R); Phospho (Y)
H6XO12Y01B7MRJ_1_618_-	3	0.0083	CIYVAVGQKASSIAAVVR	Phospho (R); Phospho (ST)
H6XO12Y01B7MRJ_1_618_-	2	-0.0015	IVSLAPEVGVGGRSK	Phospho (R); Phospho (ST)
H6XO12Y01B6GZ8_1_753_-	2	-0.0008	IVSLAPEVGVGGRSK	Phospho (R); Phospho (ST)
H6XO12Y01B6GZ8_1_753_-	2	0.0026	IVSLAPEVGVGGRSK	Phospho (R); Phospho (ST)
H6XO12Y01B6GZ8_1_753_-	2	0.0105	GISFYAHVAQSAEHVLGKDEVTGSIPVR	Phospho (R); Phospho (ST)
H6XO12Y01B6GZ8_1_753_-	3	0.0034	ILTTRGR	Phospho (R); 2 Phospho (ST)
H6XO12Y01B6GZ8_1_753_-	3	0.0046	ILTTRGR	Phospho (R); 2 Phospho (ST)
H6XO12Y01B6GZ8_1_753_-	3	0.0002	AEIRNKK	Phospho (R)
H6XO12Y01B6GZ8_1_753_-	2	-0.0034	GFHINRRR	Phospho (R)
H6XO12Y01B6GZ8_1_753_-	2	0.0001	GFHINRRR	Phospho (R)
H6XO12Y01B6GZ8_1_753_-	2	-0.0051	KGAVERLIENR	Phospho (R)
H6XO12Y01B6GZ8_1_753_-	4	0.0011	VNVVRLMFEK	Phospho (R)
H6XO12Y01B6GZ8_1_753_-	2	0.0031	IVAPGIIER	Phospho (R)
H6XO12Y01B6GZ8_1_753_-	2	-0.0021	IHKVTVLR	Phospho (H)
H6XO12Y01B6GZ8_1_753_-	2	-0.0144	YRVTDLIFLIGVFLDDIKVGINGFGR	Phospho (D); Phospho (R); Phospho (ST); Phospho (Y)
H6XO12Y01B6GZ8_1_753_-	4	-0.0063	TIQIRMEFDNP	Phospho (D)
H6XO12Y01B6GZ8_1_753_-	2	-0.0025	TSIAIDAIIN	Phospho (D)
H6XO12Y01B6GZ8_1_753_-	2	-0.0023	TSIAIDAIIN	Phospho (D)
H6XO12Y01D9UH7_1_432_+	2	-0.0019	TSIAIDAIIN	Phospho (D)
H6XO12Y01D9UH7_1_432_+	2	-0.0011	TSIAIDAIIN	Phospho (D)
H6XO12Y01D9UH7_1_432_+	5	-0.0003	VNGNKIATVGSGK	2 Phospho (ST)
H6XO12Y01D9UH7_1_432_+	4	0.0021	GTHDQTK	2 Phospho (ST)
H6XO12Y01D9UH7_1_432_+	4	0.0026	GTHDQTK	2 Phospho (ST)
H6XO12Y01D9UH7_1_432_+	2	-0.0023	VSAGGIVIPDSAK	2 Phospho (ST)
H6XO12Y01D9UH7_1_432_+	2	0.0094	NRISCPVFTSDIANSL	2 Phospho (ST)
H6XO12Y01D9UH7_1_432_+	2	-0.0008	SLAAMAISPANAAETTK	2 Phospho (ST)
H6XO12Y01D9UH7_1_432_+	2	-0.0018	LVSIKIPRVR	2 Phospho (R)
H6XO12Y01D9UH7_1_432_+	2	0.0025	IMDVLGKPIDR	2 Phospho (D)
